# Supplementary material for: Prelabor rupture of membranes at term: A possible hematological triage in addition to vagino-rectal beta-hemolytic streptococcus screening for early labor induction
Source: PLoS One. 2022 Jan 13;17(1):e0261906. doi: 10.1371/journal.pone.0261906 (PMC8757946; doi:10.1371/journal.pone.0261906)
Supplement: S1 Dataset — (XLS) [file pone.0261906.s001.xls]

## Sheet: Codifica
ID	Mage	South Caucasian An. (0= No, 1 = Yes)	Multiparous (0= No, 1 = Yes)	GE wk	Labour (0= Spontaneous , 1= Induced)	Inflammatory Index (0 = Neg, 1 = Pos)	Deliver (0= Vaginal, 1 = Kiwi, 2= CS)	Indication for operative deliver (0= No, 1 = FTP 1st stage, 2 = 2nd stage, 3 = Fetal distress, 4 = placenta abruptio, 5= Failed induction, 6= Maternal fever)	New born Weight	Perineal tears 3rd - 4th dg (0=No, 1 = Yes)	Analgesia (0=No , 1 = Yes)	PhA<7 (0=No, 1 = Yes)	Maternal fever (0= No, 1 = Yes1)	Fetal tachycardia (0=No, 1 = Yes)	LA Tinto (0=No, 1 = Yes)	Chorionamniositis (0=No, 1 = Yes)	Histerectomy (0=no; 1 = Yes)	Placental retention (0=No, 1= Yes)	Vaginal haematoma (0= No; 1 = Yes)	Blood trasfusion	Hospitalization days	Time prom - Deliver (min)	Primary Resuscitation in delivery room (0=No, Yes= 1)	Apgar < 5 (0=No, 1 = Yes)	Admission to NICU (0=No, 1 = Yes)	Back admission to NICU from rooming-in (0=No, 1 = Yes)	Proven Sepsis (0 = No, 1 = Yes)	Suspected sepsis (0= NO, 1 = Yes)	mechanical ventilation (0=No, 1 = Yes)	Non-invasive respiratory support (0=No, 1 = Yes)	Antibiotics therapy (0 =No, 1 = Yes)	Neonata Death (0= No, 1 = Yes)	> 500 (0=No, 1 = Yes)	Bishop score
1	43.0603	1	0	40.2857	1	1	1	2	3560	0	1	0	0	0	1	0	0	0	0	0	5	2479	0	0	0	0	0	0	0	0	0	0	1	3
2	23.3562	1	0	38.4286	0	0	0	0	3230	0	1	0	1	0	0	1	0	0	0	0	7	755	0	0	0	0	0	0	0	0	0	0	0	No
3	33.9534	1	0	38.2857	1	0	0	0	2840	0	1	0	0	0	0	0	0	0	0	0	4	1370	0	0	0	0	0	0	0	0	0	0	0	3
4	39.611	1	0	37.8571	0	0	0	0	3230	0	1	0	0	0	0	0	0	0	0	0	5	2818	0	0	0	0	0	0	0	0	0	0	0	No
5	25.4685	1	1	38.7143	1	0	0	0	3280	0	1	0	0	0	0	0	0	0	0	0	5	3850	0	0	0	0	0	0	0	0	0	0	0	3
6	40.8849	1	1	39.7143	1	1	0	0	3380	0	1	0	0	0	0	0	0	0	0	0	4	737	0	0	0	0	0	0	0	0	0	0	0	3
7	33.3945	0	0	39.7143	1	1	0	0	3670	0	1	0	1	0	0	1	0	0	0	0	6	1780	0	0	0	0	0	0	0	0	0	0	0	3
8	30	1	1	37.2857	0	0	0	0	3130	0	1	0	0	0	0	0	0	0	0	0	5	1933	0	0	0	0	0	0	0	0	0	0	0	No
9	30.4438	1	0	40.5714	1	1	0	0	3510	0	1	0	0	1	1	1	0	0	0	0	4	942	0	0	0	0	0	0	0	0	0	0	1	3
10	32.8548	1	0	40.4286	0	0	0	0	3620	0	1	0	0	0	0	0	0	0	0	0	2	691	0	0	0	0	0	0	0	0	0	0	0	No
11	29.6712	1	0	35.1429	0	0	0	0	2470	0	1	0	0	0	0	0	0	0	0	0	6	510	0	0	0	0	0	0	0	0	0	0	0	No
12	35.2521	1	0	38.8571	1	0	0	0	3380	0	1	0	0	0	0	0	0	0	0	0	7	3625	0	0	0	0	0	0	0	0	0	0	0	3
13	28.4082	0	0	39.8571	0	0	0	0	2860	0	1	0	0	0	1	1	0	0	0	0	4	636	0	0	1	0	0	0	0	0	0	0	1	No
14	36.0521	1	0	38.1429	1	0	1	2	2740	0	1	0	0	0	0	0	0	0	0	0	7	3450	0	0	0	0	0	0	0	0	0	0	1	3
15	34.4411	1	1	36.4286	0	0	2	1	3090	0	1	0	0	0	0	0	0	0	0	0	5	740	0	0	0	0	0	0	0	0	0	0	0	No
16	30.2466	1	0	36	0	0	0	0	2225	0	1	0	0	0	0	0	0	0	0	0	7	598	0	0	0	0	0	0	0	0	0	0	1	No
17	46.1068	1	0	36.7143	0	0	0	0	2675	0	1	0	0	0	0	0	0	0	0	0	3	629	0	0	0	0	0	0	0	0	0	0	1	No
18	17.6904	1	0	37.2857	0	0	0	0	2240	0	1	0	0	0	0	0	0	0	0	0	3	1119	0	0	0	0	0	0	0	0	0	0	0	No
19	30.537	0	1	39.2857	0	0	0	0	3060	0	0	0	0	0	0	0	0	0	0	0	6	1474	0	0	0	0	0	0	0	0	0	0	0	No
20	23.4	0	0	40	0	0	0	0	3330	0	1	0	0	0	0	0	0	0	0	0	5	705	0	0	0	0	0	0	0	0	0	0	1	No
21	42.463	1	0	40.2857	0	0	0	0	3755	0	1	0	1	0	1	1	0	0	0	0	5	1595	0	0	0	0	0	0	0	0	0	0	0	No
22	34.9589	1	0	40	0	0	0	0	3150	0	1	0	0	0	0	0	0	0	0	0	3	810	0	0	0	0	0	0	0	0	0	0	1	No
23	33.7205	1	0	39	1	1	2	2	2856	0	1	0	1	1	0	1	0	0	0	0	5	1698	0	0	0	0	0	0	0	0	0	0	0	3
24	33.337	1	0	39.2857	0	0	0	0	3190	0	1	0	0	0	0	0	0	0	0	0	3	475	0	0	0	0	0	0	0	0	0	0	0	No
25	26.1671	0	0	38.8571	0	0	1	2	2570	0	1	0	0	0	0	0	0	0	0	0	8	723	0	0	0	1	0	1	0	0	1	0	0	No
26	37.0137	1	1	39.7143	0	0	0	0	3790	0	1	0	0	1	1	1	0	0	0	0	4	414	0	0	0	0	0	0	0	0	0	0	1	No
27	35.0877	1	0	40.1429	0	0	0	0	3660	0	1	0	0	0	0	0	0	0	0	0	6	1166	0	0	0	0	0	0	0	0	0	0	1	No
28	36.7452	1	0	39	0	0	0	0	3680	0	1	0	0	0	0	0	0	0	0	0	6	820	0	0	0	0	0	0	0	0	0	0	1	No
29	34.7507	1	0	40.7143	1	1	2	3	3320	0	1	0	0	0	0	0	0	0	0	0	6	3114	0	0	0	0	0	0	0	0	0	0	1	3
30	37.5945	1	0	39.1429	0	0	2	3	3110	0	1	0	0	0	0	0	0	0	0	0	8	1104	0	0	0	0	0	0	0	0	0	0	1	No
31	35.9753	1	0	40.7143	1	1	0	0	3845	0	1	0	0	0	0	0	0	0	0	0	4	1650	0	0	0	0	0	0	0	0	0	0	0	3
32	38.4849	1	1	40	0	0	0	0	3080	0	1	0	0	0	0	0	0	0	0	0	2	740	0	0	0	0	0	0	0	0	0	0	0	No
33	31.126	0	1	37.7143	0	0	0	0	3400	0	1	0	0	0	0	0	0	0	0	0	4	1169	0	0	0	0	0	0	0	0	0	0	0	No
34	37.7836	0	1	36	0	0	0	0	2915	0	1	0	0	0	0	0	0	0	0	0	3	935	0	0	0	1	0	0	0	0	0	0	0	No
35	39.2904	1	1	40.4286	0	0	0	0	3240	0	1	0	0	0	0	0	0	0	0	0	5	1166	0	0	0	0	0	0	0	0	0	0	0	No
36	35.1507	0	1	39.2857	0	0	0	0	3060	0	1	0	0	0	0	0	0	0	0	0	3	142	0	0	0	0	0	0	0	0	0	0	1	No
37	18.4466	0	0	38.8571	0	0	0	0	3300	0	1	0	0	0	0	0	0	0	0	0	4	1059	0	0	0	0	0	0	0	0	0	0	0	No
38	38.9068	1	0	40.8571	1	0	0	0	3980	0	1	0	0	0	0	0	0	0	0	0	4	2455	0	0	0	0	0	0	0	0	0	0	0	3
39	23.2521	0	0	37.8571	1	1	0	0	2970	0	1	0	0	0	0	0	0	0	0	0	8	1645	0	0	0	1	0	1	0	0	1	0	1	3
40	33.0575	1	0	40	1	0	1	2	3315	0	1	0	0	0	0	0	0	0	0	0	5	2593	0	0	0	0	0	0	0	0	0	0	0	3
41	25.0137	0	1	39.1429	0	0	0	0	3790	0	1	0	0	0	1	0	0	0	0	0	3	352	0	0	0	0	0	0	0	0	0	0	0	No
42	34.7973	1	0	41	0	0	0	0	4015	0	1	0	0	0	0	0	0	0	0	0	4	1290	0	0	0	0	0	0	0	0	0	0	0	No
43	29.1808	1	1	40.8571	0	0	2	3	3160	0	1	0	0	0	1	0	0	0	0	0	4	764	0	0	0	0	0	0	0	0	0	0	0	No
44	32.6822	1	0	39.4286	1	0	0	0	3780	0	1	0	0	0	0	0	0	0	0	0	5	2266	0	0	0	0	0	0	0	0	0	0	0	3
45	36.6548	1	0	40.5714	0	0	1	2	3680	1	1	0	0	0	0	0	0	0	0	0	4	860	0	0	0	0	0	0	0	0	0	0	1	No
46	31.5041	1	0	41	1	1	0	0	3470	0	1	0	0	0	0	0	0	0	0	0	4	1937	0	0	0	0	0	0	0	0	0	0	0	3
47	29.4055	0	0	37	0	0	0	0	3410	0	1	0	0	0	0	0	0	0	0	0	5	819	0	0	0	0	0	0	0	0	0	0	0	No
48	31.0137	1	0	38.5714	1	0	2	1	3130	0	1	0	0	0	0	0	0	0	0	0	8	4111	0	0	0	0	0	0	0	0	0	0	0	3
49	34.663	1	0	38.7143	1	0	0	0	2530	0	1	0	0	0	0	0	0	0	0	0	4	1702	0	0	0	0	0	0	0	0	0	0	0	3
50	38.6795	1	0	40.2857	0	0	0	0	3110	0	1	0	0	0	0	0	0	0	0	0	3	1279	0	0	0	0	0	0	0	0	0	0	0	No
51	38.6932	1	1	40.5714	0	0	0	0	3440	0	1	0	0	0	0	0	0	0	0	0	4	2101	0	0	0	0	0	0	0	0	0	0	1	No
52	35.3178	1	0	34.7143	0	0	0	0	2575	0	1	0	0	0	0	0	0	0	0	0	6	2404	0	0	1	0	0	0	0	0	0	0	0	No
53	29.0301	1	0	37.8571	0	0	1	2	3750	0	1	0	0	0	0	0	0	0	0	0	2	646	0	0	0	0	0	0	0	0	0	0	0	No
54	32.7562	1	0	37.7143	1	1	0	0	2940	0	0	0	0	0	0	0	0	0	0	0	5	2969	0	0	0	0	0	0	0	0	0	0	1	3
55	31.2877	1	0	40.7143	0	0	2	1	3530	0	1	0	0	0	1	0	0	0	0	0	6	2205	0	0	0	0	0	0	0	0	0	0	0	No
56	25.7342	1	1	38	0	0	0	0	2975	0	1	0	0	0	0	0	0	0	0	0	4	1481	0	0	0	0	0	0	0	0	0	0	0	No
57	33.7699	1	0	37.1429	0	0	0	0	3040	0	1	0	0	0	0	0	0	0	0	0	3	302	0	0	0	0	0	0	0	0	0	0	0	No
58	37.0877	1	0	35.8571	0	0	0	0	2670	0	1	0	0	0	0	0	0	0	0	0	9	850	0	0	0	1	0	0	0	1	1	0	0	No
59	33.5014	1	0	40.4286	1	0	2	2	3140	0	1	0	0	0	0	0	0	0	0	0	7	2760	0	0	0	0	0	0	0	0	0	0	0	3
60	34.9534	1	0	40.1429	0	0	0	0	3030	0	1	0	0	0	0	0	0	0	0	0	4	1445	0	0	0	0	0	0	0	0	0	0	1	No
61	19.5616	0	0	40.8571	0	0	0	0	2990	0	1	0	0	0	0	0	0	0	0	0	3	1096	0	0	0	0	0	0	0	0	0	0	0	No
62	28.7425	1	0	39.2857	0	0	0	0	3390	0	1	0	1	0	0	0	0	0	0	0	6	1005	0	0	0	0	0	0	0	0	0	0	0	No
63	41.8027	1	0	40	0	0	0	0	2800	0	1	0	0	0	0	0	0	0	0	0	4	1341	0	0	0	0	0	0	0	0	0	0	0	No
64	46.0055	1	0	38.1429	1	0	0	0	3400	0	1	0	0	0	0	0	0	0	0	0	9	2017	0	0	0	0	0	0	0	0	0	0	1	3
65	29.0219	1	0	39.5714	0	0	1	2	2895	0	1	0	1	0	0	0	0	0	0	0	5	2340	0	0	0	0	0	0	0	0	0	0	1	No
66	34.3973	1	1	37.1429	0	0	0	0	3180	0	1	0	0	0	0	0	0	0	0	0	4	755	0	0	0	0	0	0	0	0	0	0	0	No
67	38.0959	1	0	37.4286	1	0	2	2	4115	0	1	0	0	0	0	0	0	0	0	0	5	162	0	0	0	0	0	0	0	0	0	0	1	3
68	29.5479	1	0	39.1429	0	0	0	0	3640	0	1	0	0	0	0	0	0	0	0	0	2	455	0	0	0	0	0	0	0	0	0	0	0	No
69	39.5014	1	0	40.1429	0	0	0	0	3230	0	1	0	0	0	1	0	0	0	0	0	4	998	0	0	0	0	0	0	0	0	0	0	1	No
70	42.8959	0	1	39.2857	0	0	0	0	3710	0	1	0	0	0	0	0	0	0	0	0	3	1754	0	0	0	0	0	0	0	0	0	0	0	No
71	26.263	1	0	38.1429	0	0	1	2	3040	0	1	0	0	0	0	0	0	0	0	0	4	1246	0	0	0	0	0	0	0	0	0	0	0	No
72	31.5178	1	0	39.5714	0	0	0	0	3420	0	1	0	0	0	0	0	0	0	0	0	4	1539	0	0	0	0	0	0	0	0	0	0	0	No
73	32.0411	1	0	39	0	0	0	0	3670	0	1	0	0	0	0	0	0	0	0	0	4	1825	0	0	0	0	0	0	0	0	0	0	0	No
74	34.4192	1	0	40	0	0	2	3	2505	0	1	0	0	0	0	0	0	0	0	0	4	702	0	0	0	0	0	0	0	0	0	0	0	No
75	34.9178	1	0	38.8571	0	0	2	3	3295	0	1	0	0	0	0	0	0	0	0	0	5	1085	0	0	0	0	0	0	0	0	0	0	0	No
76	31.5507	1	0	41.2857	0	0	0	0	4185	0	1	0	0	0	0	0	0	0	0	0	3	735	0	0	0	0	0	0	0	0	0	0	0	No
77	36.3616	1	1	30	0	0	2	3	3510	0	1	0	0	0	0	0	0	0	0	0	6	250	0	0	1	0	0	0	0	1	0	0	1	No
78	39.463	1	0	38.4286	1	0	2	3	2965	0	1	0	0	0	0	0	0	0	0	0	5	1375	0	0	0	0	0	0	0	0	0	0	1	3
79	36.0575	1	1	40.5714	0	0	0	0	4180	0	1	0	0	0	0	0	0	0	0	0	3	1360	0	0	0	0	0	0	0	0	0	0	0	No
80	38.463	1	0	40	0	0	2	3	2640	0	1	0	0	0	0	0	1	0	0	1	20	227	0	0	0	0	0	0	0	0	0	0	1	No
81	21.6521	0	1	38	0	0	0	0	3440	0	1	0	0	0	0	0	0	0	0	0	4	720	0	0	0	0	0	0	0	0	0	0	0	No
82	41.6438	1	0	40.4286	1	0	2	3	3180	0	1	0	1	1	0	1	0	0	0	0	7	1980	1	1	0	1	0	1	0	0	1	0	1	3
83	26.0466	1	0	38	0	0	0	0	2670	0	1	0	1	1	0	1	0	0	0	0	4	2450	0	0	0	0	0	0	0	0	0	0	0	No
84	37.011	1	0	40.5714	0	0	0	0	3850	0	1	0	0	0	0	0	0	0	0	0	4	1920	0	0	0	0	0	0	0	0	0	0	0	No
85	25.2384	0	0	40.1429	0	0	0	0	3760	0	1	0	1	0	0	0	0	0	0	0	6	1710	0	0	0	0	0	0	0	0	0	0	0	No
86	34.4356	1	0	40.1429	1	0	2	3	3315	0	1	0	1	1	0	0	0	0	0	0	5	1590	0	0	0	0	0	0	0	0	0	0	0	3
87	34.8274	1	0	39	0	0	0	0	3640	0	1	0	0	0	0	0	0	0	0	0	5	2445	0	0	0	0	0	0	0	0	0	0	1	No
88	37.937	1	0	40	0	0	0	0	3300	0	1	0	0	0	0	0	0	0	0	0	4	1728	0	0	0	0	0	0	0	0	0	0	0	No
89	37.9699	1	0	36	0	0	0	0	2300	0	1	0	0	0	0	0	0	0	0	0	3	350	0	0	0	0	0	0	0	0	0	0	0	No
90	35.0356	1	1	39.4286	0	0	0	0	3680	0	1	0	0	0	0	0	0	0	0	0	7	856	0	0	0	0	0	0	0	0	0	0	0	No
91	34.9452	1	1	38.8571	0	0	0	0	3130	0	1	0	0	0	0	0	0	0	0	0	4	1148	0	0	0	0	0	0	0	0	0	0	0	No
92	28.3452	0	0	37.5714	0	0	0	0	3230	0	1	0	0	0	0	0	0	0	0	0	3	273	0	0	0	0	0	0	0	0	0	0	0	No
93	35.9644	1	0	39.8571	1	0	0	0	3290	0	1	0	0	0	0	0	0	0	0	0	4	1708	0	0	0	0	0	0	0	0	0	0	0	7
94	20.8082	0	1	38.5714	0	0	0	0	3280	0	1	0	0	0	0	0	0	0	0	0	3	265	0	0	0	0	0	0	0	0	0	0	0	No
95	37.0301	1	0	37.5714	0	0	1	3	2845	0	1	0	0	0	0	0	0	0	0	0	5	1943	0	0	0	0	0	0	0	0	0	0	0	No
96	37.9315	1	0	39.2857	0	0	0	0	3470	0	1	0	0	0	0	0	0	0	0	0	2	518	0	0	0	0	0	0	0	0	0	0	0	No
97	43.4082	1	0	38.7143	0	0	2	1	2715	0	1	0	0	0	0	0	0	0	0	0	4	289	0	0	0	0	0	0	0	0	0	0	0	No
98	33.8959	1	1	37.4286	0	0	1	2	2545	0	1	0	0	0	0	0	0	0	0	0	6	1363	0	0	0	0	0	0	0	0	0	0	0	No
99	45.9178	1	0	40	0	0	1	2	3335	0	1	0	0	0	0	0	0	0	0	0	5	1145	0	0	0	0	0	0	0	0	0	0	1	No
100	28.137	1	0	37.7143	0	0	0	0	2280	0	1	0	0	0	0	0	0	0	0	0	5	803	0	0	0	0	0	0	0	0	0	0	0	No
101	32.8904	0	0	38.4286	0	0	0	0	2640	0	1	0	0	0	0	0	0	0	0	0	4	1414	0	0	0	0	0	0	0	0	0	0	0	No
102	40.1041	1	1	41	0	0	0	0	3790	0	1	0	0	0	0	0	0	0	0	0	2	459	0	0	0	0	0	0	0	0	0	0	0	No
103	30.4164	1	0	39.8571	0	0	0	0	3670	0	1	0	0	0	0	0	0	0	0	0	4	1080	0	0	0	0	0	0	0	0	0	0	0	No
104	25.8822	0	1	38.1429	0	0	0	0	3230	0	1	0	0	0	0	0	0	0	0	0	3	124	0	0	0	0	0	0	0	0	0	0	0	No
105	39.6137	1	0	38.4286	0	0	0	0	2780	0	1	0	0	0	0	0	0	0	0	0	4	551	0	0	0	0	0	0	0	0	0	0	0	No
106	27.8849	1	0	38.8571	1	0	0	0	2670	0	1	0	0	0	0	0	0	0	0	0	5	2395	0	0	0	0	0	0	0	0	0	0	0	3
107	35.3479	1	0	41.1429	0	0	0	0	4025	0	1	0	0	0	0	0	0	0	0	0	4	1588	0	0	0	0	0	0	0	0	0	0	1	No
108	29.6877	1	1	40.2857	0	0	0	0	3350	0	1	0	0	0	0	0	0	0	0	0	3	615	0	0	0	0	0	0	0	0	0	0	0	No
109	31.1014	1	1	39.1429	0	0	0	0	3740	0	1	0	0	0	0	0	0	0	0	0	2	254	0	0	0	0	0	0	0	0	0	0	0	No
110	39.1671	1	0	38.4286	1	0	0	0	3150	0	1	0	0	0	0	0	0	0	0	0	6	1951	0	0	0	0	0	0	0	0	0	0	0	3
111	22.1342	0	0	40	1	0	0	0	3600	0	1	0	0	0	0	0	0	0	0	0	3	2068	0	0	0	0	0	0	0	0	0	0	0	5
112	31.5452	1	0	39.2857	0	0	0	0	3130	0	1	0	0	0	0	0	0	0	0	0	4	1915	0	0	0	0	0	0	0	0	0	0	0	No
113	33.7836	1	0	41.2857	1	0	0	0	2830	0	1	0	0	0	0	0	0	0	0	0	5	2892	0	0	0	0	0	0	0	0	0	0	0	3
114	38.7315	1	1	37.4286	0	0	0	0	3310	0	1	0	0	0	0	0	0	0	0	0	6	983	0	0	0	0	0	0	0	0	0	0	1	No
115	40.7781	1	1	38.5714	1	1	0	0	2940	0	1	0	0	0	0	0	0	0	0	1	6	1598	0	0	0	0	0	0	0	0	0	0	1	5
116	37.9452	0	0	38.2857	0	0	0	0	3385	0	1	0	0	0	0	0	0	0	1	0	4	745	0	0	0	0	0	0	0	0	0	0	0	No
117	32.6247	1	0	39.4286	0	0	0	0	3410	0	1	0	0	0	0	0	0	0	0	0	2	360	0	0	0	0	0	0	0	0	0	0	0	No
118	37.2274	1	0	40.5714	0	0	2	3	3925	0	1	0	0	0	0	0	0	0	0	0	4	470	0	0	0	0	0	0	0	0	0	0	0	No
119	29.3836	1	0	38.4286	1	0	0	0	3730	0	1	0	0	0	0	0	0	0	0	0	5	2010	0	0	0	0	0	0	0	0	0	0	0	3
120	31.4822	0	0	40.4286	0	0	2	2	3740	0	0	0	0	0	0	0	0	0	0	0	5	1600	0	0	0	0	0	0	0	0	0	0	0	No
121	30.9151	1	0	38.5714	0	0	2	3	3295	0	1	0	0	0	0	0	0	0	0	0	5	1575	0	0	0	0	0	0	0	0	0	0	1	No
122	28.0438	1	0	37.2857	1	0	0	0	2475	0	1	0	1	1	0	1	0	0	0	0	6	3670	0	0	0	0	0	0	0	0	0	0	0	3
123	33.6	1	1	39.4286	0	0	0	0	3745	0	1	0	0	0	0	0	0	0	0	0	5	530	0	0	0	0	0	0	0	0	0	0	0	No
124	34.9589	1	1	36.4286	0	0	0	0	2520	0	1	0	0	0	0	0	0	0	0	0	4	1780	0	0	0	0	0	0	0	0	0	0	0	No
125	25.8466	1	0	40.2857	0	0	1	2	3860	0	1	0	0	0	0	0	0	0	0	0	3	716	0	0	0	0	0	0	0	0	0	0	0	No
126	31.9507	1	0	39.8571	0	0	0	0	3030	0	1	0	0	0	0	0	0	0	0	0	5	1790	0	0	0	0	0	0	0	0	0	0	0	No
127	36.6274	1	0	40.5714	1	0	0	0	3170	0	1	0	0	0	0	0	0	0	0	0	4	2130	0	0	0	0	0	0	0	0	0	0	0	No
128	17.8959	0	0	38.7143	0	0	0	0	3280	0	1	0	0	0	0	0	0	0	0	0	5	420	0	0	0	0	0	0	0	0	0	0	0	No
129	36.6329	1	0	36.4286	0	0	0	0	2395	0	1	0	0	0	0	1	0	0	0	0	4	670	0	0	0	0	0	0	0	0	0	0	0	No
130	36.3918	1	1	40.4286	0	0	0	0	2940	0	1	0	0	0	0	0	0	0	0	0	2	860	0	0	0	0	0	0	0	0	0	0	0	No
131	37.0959	1	0	37.5714	1	0	2	2	2780	0	1	0	0	0	0	0	0	0	0	0	7	2700	0	0	0	0	0	0	0	0	0	0	1	3
132	38.4055	1	0	40.1429	0	0	0	0	2975	0	1	0	0	0	0	0	0	0	0	0	5	776	0	0	1	0	0	0	0	0	0	0	0	No
133	31.4192	0	0	41.1429	1	0	1	2	3875	0	1	0	0	0	0	0	0	0	0	0	8	5030	0	0	0	0	0	0	0	0	0	0	0	3
134	33.4904	1	0	40	1	0	0	0	3580	0	1	0	0	0	0	0	0	0	0	0	5	2580	0	0	0	0	0	0	0	0	0	0	0	3
135	34.8849	1	0	37.1429	0	0	0	0	3080	0	1	0	0	0	0	0	0	0	0	0	4	1020	0	0	0	0	0	0	0	0	0	0	0	No
136	29.0658	0	0	39.7143	0	0	0	0	3320	0	1	0	0	0	0	0	0	0	0	0	3	1000	0	0	0	0	0	0	0	0	0	0	0	No
137	33.9507	1	1	38.1429	0	0	0	0	3580	0	1	0	0	0	0	0	0	0	0	0	3	280	0	0	0	0	0	0	0	0	0	0	0	No
138	41.1096	1	0	40	1	0	0	0	3440	0	1	0	0	0	0	0	0	0	0	0	6	4170	0	0	0	0	0	0	0	0	0	0	1	3
139	35.5041	0	1	40.7143	0	0	2	4	3410	0	1	0	0	0	0	1	0	0	0	0	6	290	0	0	0	0	0	0	0	0	0	0	1	No
140	33.1808	1	1	39.8571	0	0	2	3	3545	0	1	0	0	0	0	0	0	0	0	0	4	894	0	0	0	0	0	0	0	0	0	0	1	No
141	33.5781	1	0	38.4286	0	0	0	0	2700	0	1	0	0	0	0	0	0	0	0	0	2	639	0	0	0	0	0	0	0	0	0	0	0	No
142	36.9342	1	0	38.8571	0	0	0	0	3660	0	1	0	0	0	0	0	0	0	0	0	3	602	0	0	0	0	0	0	0	0	0	0	1	No
143	35.0411	1	0	39.4286	0	0	0	0	3020	0	1	0	0	0	0	0	0	0	0	0	6	1528	0	1	0	0	0	0	0	0	0	0	0	No
144	23.2301	0	0	39	0	0	0	0	3220	0	1	0	0	0	0	0	0	0	0	0	3	1279	0	0	0	0	0	0	0	0	0	0	1	No
145	25.1507	1	0	40.2857	1	0	0	0	3150	0	1	0	0	0	0	0	0	0	0	0	6	1832	0	0	0	0	0	0	0	0	0	0	0	3
146	38.9151	0	1	38.2857	1	0	0	0	3160	0	1	0	0	0	0	0	0	0	0	0	6	5190	0	0	0	0	0	0	0	0	0	0	0	3
147	38.1123	0	1	39.7143	0	0	0	0	3585	0	1	0	0	0	0	0	0	0	0	0	8	752	0	0	0	0	0	0	0	0	0	0	1	No
148	21.2575	1	0	37	0	0	0	0	2290	0	1	0	0	0	0	0	0	0	0	0	5	3466	0	0	0	0	0	0	0	0	0	0	0	No
149	36.3178	1	0	41	0	0	0	0	3170	0	1	0	0	0	0	0	0	0	0	0	4	1096	0	0	0	0	0	0	0	0	0	0	0	No
150	40.6	1	1	36.5714	0	0	0	0	2555	0	1	0	0	0	0	0	0	0	0	0	9	1771	0	0	0	0	0	0	0	0	0	0	0	No
151	37.1123	1	0	40.2857	0	0	0	0	3600	0	1	0	0	0	0	0	0	0	0	0	4	1311	0	0	0	0	0	0	0	0	0	0	0	No
152	33.1288	1	0	41	0	0	2	2	3220	0	1	0	0	0	0	0	0	0	0	0	4	1023	0	0	0	0	0	0	0	0	0	0	0	No
153	36.1288	1	0	35.8571	0	0	0	0	3265	0	1	0	0	0	0	0	0	0	0	0	14	2353	0	0	0	0	0	0	0	0	0	0	0	No
154	32.9342	1	0	40	0	0	0	0	3660	0	1	0	0	0	0	0	0	0	0	0	5	780	0	0	0	0	0	0	0	0	0	0	0	No
155	33.2521	0	0	37.7143	0	0	0	0	3270	0	1	0	0	0	0	0	0	0	0	0	3	953	0	0	0	0	0	0	0	0	0	0	1	No
156	35.8164	0	1	38.2857	1	0	0	0	3280	0	1	0	0	0	0	0	0	0	0	0	7	3720	0	0	0	0	0	0	0	0	0	0	0	3
157	30.3288	1	1	39.8571	0	0	0	0	3500	0	1	0	0	0	0	0	0	0	0	0	5	998	0	0	0	0	0	0	0	0	0	0	1	No
158	34.4767	1	0	39	1	0	0	0	3000	0	1	0	0	0	0	0	0	0	0	0	6	3558	0	0	0	0	0	0	0	0	0	0	0	3
159	38.2603	1	0	38.2857	0	0	0	0	3325	0	1	0	0	0	0	0	0	0	0	0	4	1425	0	0	0	0	0	0	0	0	0	0	0	No
160	36.1671	1	1	38	0	0	0	0	3000	0	1	0	0	0	0	0	0	0	0	0	3	830	0	0	0	0	0	0	0	0	0	0	0	No
161	34.8082	1	0	40.1429	0	0	0	0	3120	0	1	0	0	0	0	0	0	0	0	0	4	1780	0	0	0	0	0	0	0	0	0	0	0	No
162	24.0904	0	0	40.1429	0	0	0	0	2930	0	1	0	0	0	0	0	0	0	0	0	4	804	0	0	0	0	0	0	0	0	0	0	0	No
163	34.2932	1	0	39	0	0	0	0	3190	0	1	0	0	0	0	0	0	0	0	0	4	465	0	0	0	0	0	0	0	0	0	0	0	No
164	33.6849	1	1	39.7143	0	0	0	0	3125	0	1	0	0	0	0	0	0	0	0	0	4	1935	0	0	0	0	0	0	0	0	0	0	0	No
165	43.5151	1	0	38.8571	0	0	2	2	3275	0	1	0	0	0	0	0	0	0	0	0	7	1337	0	0	0	0	0	0	0	0	0	0	0	No
166	31.011	1	0	39	0	0	0	0	3520	0	1	0	0	0	0	0	0	0	0	0	3	545	0	0	0	0	0	0	0	0	0	0	1	No
167	31.1534	1	0	40.7143	0	0	0	0	3985	0	1	0	0	0	0	0	0	1	0	1	3	343	0	0	0	0	0	0	0	0	0	0	1	No
168	37.3315	1	0	35.5714	1	1	0	0	1960	0	1	0	0	0	0	0	0	0	0	0	11	2955	0	0	1	0	0	0	0	0	0	0	0	3
169	33.7973	1	0	39.1429	0	0	2	3	2895	0	1	0	0	0	0	0	0	0	0	0	4	1054	0	0	0	0	0	0	0	0	0	0	1	No
170	31.4082	0	0	39.8571	1	0	2	1	3905	0	1	0	0	0	0	0	0	0	0	0	6	2955	0	0	0	0	0	0	0	0	0	0	1	3
171	27.2438	1	0	39.2857	1	0	0	0	2930	0	1	0	0	0	0	0	0	0	0	0	10	820	0	0	0	0	0	0	0	0	0	0	0	3
172	39.4986	1	0	39.4286	0	0	0	0	3035	0	1	0	0	0	1	0	0	0	0	0	4	598	0	0	0	0	0	0	0	0	0	0	1	No
173	18.8438	1	0	40.8571	0	0	0	0	3455	0	1	0	0	0	0	0	0	0	0	0	4	752	0	0	0	0	0	0	0	0	0	0	0	No
174	27.1589	0	0	37.2857	1	1	0	0	2410	0	1	0	0	0	0	0	0	0	0	0	5	1703	0	0	0	0	0	0	0	0	0	0	0	5
175	37.6795	1	0	36.4286	0	0	2	1	3120	0	1	0	0	0	0	0	0	0	0	0	4	420	0	0	0	0	0	0	0	0	0	0	1	No
176	32.4658	1	0	39.1429	0	0	0	0	3100	0	1	0	0	0	0	0	0	0	0	0	3	446	0	0	0	0	0	0	0	0	0	0	0	No
177	25.1699	0	0	39.7143	0	0	0	0	3250	0	1	0	0	0	0	0	0	0	0	0	4	1715	0	0	0	0	0	0	0	0	0	0	1	No
178	34.0603	1	0	39.1429	1	0	0	0	3140	0	1	0	0	0	0	0	0	0	0	0	3	1447	0	0	0	0	0	0	0	0	0	0	0	No
179	34	1	0	40.7143	0	0	0	0	3340	0	1	0	1	1	0	0	0	0	0	0	4	1702	0	0	0	0	0	0	0	0	0	0	0	No
180	33.663	1	1	40.2857	0	0	0	0	2900	0	1	0	0	0	0	0	0	0	0	0	5	1621	0	0	0	0	0	0	0	0	0	0	1	No
181	28.8411	0	1	37.8571	0	0	0	0	3200	0	1	0	0	0	0	0	0	0	0	0	3	949	0	0	0	0	0	0	0	0	0	0	0	No
182	40.1836	1	0	36.8571	0	0	1	2	2530	0	1	0	0	0	0	0	0	0	0	0	7	1117	0	0	0	0	0	0	0	0	0	0	0	No
183	28.3562	1	0	40	0	0	0	0	3180	0	1	0	0	0	0	0	0	0	0	0	3	1193	0	0	0	0	0	0	0	0	0	0	0	No
184	38.874	1	0	38.5714	0	0	2	4	3295	0	1	0	0	0	0	0	0	0	0	0	5	1455	0	0	0	0	0	0	0	0	0	0	0	No
185	36.4521	1	1	40.7143	0	0	0	0	3260	0	1	0	0	0	0	0	0	0	0	0	3	1623	0	0	0	0	0	0	0	0	0	0	0	No
186	29.2082	1	0	40.2857	0	0	0	0	3570	0	1	0	0	0	0	0	0	0	0	0	4	1337	0	0	0	0	0	0	0	0	0	0	0	No
187	34.1753	1	1	40	0	0	0	0	3750	0	1	0	0	0	0	0	0	0	0	0	3	275	0	0	0	0	0	0	0	0	0	0	0	No
188	38.337	1	0	38.8571	0	0	1	2	3450	0	1	0	0	0	0	0	0	0	0	0	4	369	0	0	0	0	0	0	0	0	0	0	1	No
189	43.0055	1	0	40.2857	0	0	0	0	2975	0	1	0	0	0	0	0	0	0	0	0	5	985	0	0	0	0	0	0	0	0	0	0	0	No
190	36.6411	0	0	41	1	0	2	3	3670	0	0	0	0	1	1	1	0	0	0	0	12	4080	0	0	0	0	0	0	0	0	0	0	0	3
191	34.9589	1	0	35.1429	1	0	0	0	3145	0	1	0	0	0	0	0	0	1	0	1	14	10505	0	0	0	0	0	0	0	0	0	0	0	5
192	38.5151	1	0	38.7143	0	0	0	0	2500	0	1	0	0	0	0	0	0	0	0	0	3	890	0	0	0	0	0	0	0	0	0	0	0	No
193	30.6356	1	0	36.7143	0	0	0	0	2650	0	0	0	0	0	0	0	0	0	0	0	2	740	0	0	0	0	0	0	0	0	0	0	0	No
194	31.9397	0	1	41.1429	1	0	0	0	3550	0	1	0	0	0	0	0	0	0	0	0	3	1950	0	0	0	0	0	0	0	0	0	0	0	3
195	41.0959	1	0	40.5714	0	0	0	0	3290	0	1	0	0	0	0	0	0	0	0	0	4	1395	0	0	0	0	0	0	0	0	0	0	0	No
196	34.474	1	0	40	1	0	0	0	2665	0	1	0	0	0	0	0	0	0	0	0	6	2700	0	0	0	0	0	0	0	0	0	0	0	3
197	31.4822	1	0	41.1429	0	0	0	0	3350	0	1	0	0	0	0	0	0	0	0	0	3	850	0	0	0	0	0	0	0	0	0	0	0	No
198	20.3616	1	0	40.1429	1	1	0	0	3170	0	1	0	0	0	1	0	0	0	0	0	3	810	0	0	0	0	0	0	0	0	0	0	1	7
199	33.4712	1	0	39.1429	0	0	0	0	2845	0	1	0	0	0	0	0	0	0	0	0	3	293	0	0	0	0	0	0	0	0	0	0	0	No
200	35.2685	1	0	39.1429	0	0	0	0	2820	0	1	0	0	0	0	0	0	0	0	0	4	476	0	0	0	0	0	0	0	0	0	0	0	No
201	32.2712	1	0	40.2857	1	0	0	0	3200	0	1	0	0	0	0	0	0	0	0	0	5	2440	0	0	0	0	0	0	0	0	0	0	0	3
202	29.9699	0	1	40.1429	1	0	0	0	3580	0	0	0	0	0	0	0	0	0	0	0	4	1720	0	0	0	0	0	0	0	0	0	0	0	3
203	38.6219	1	1	40.1429	0	0	0	0	4300	0	1	0	0	0	0	0	0	0	0	0	4	288	0	0	0	0	0	0	0	0	0	0	0	No
204	25.9644	0	0	37	1	0	0	0	3060	0	1	0	0	0	0	0	0	0	0	0	5	3745	0	0	0	0	0	0	0	0	0	0	0	3
205	22.0548	1	0	38.4286	1	0	0	0	2540	0	1	0	0	0	0	0	0	0	0	0	7	1958	0	0	0	0	0	0	0	0	0	0	0	3
206	31.663	1	0	40	1	0	0	0	3270	0	1	0	0	0	0	0	0	0	0	0	7	2216	0	0	0	0	0	0	0	0	0	0	0	3
207	34.2849	1	0	39.2857	0	0	0	0	3020	0	1	0	0	0	0	0	0	0	0	0	3	584	0	0	0	0	0	0	0	0	0	0	0	No
208	31.8685	1	0	39.4286	1	0	0	0	2875	0	1	0	0	0	0	0	0	0	0	0	9	3900	0	0	1	0	0	1	0	0	1	0	0	3
209	33	0	1	37.8571	1	0	0	0	3310	0	1	0	0	0	0	0	0	0	0	0	4	1629	0	0	0	0	0	0	0	0	0	0	0	7
210	35.8466	1	1	38.8571	0	0	0	0	3090	0	1	0	0	0	0	0	0	0	0	0	2	427	0	0	0	0	0	0	0	0	0	0	0	No
211	38.8795	1	0	40.1429	0	0	0	0	3420	0	1	0	0	0	0	0	0	0	0	0	3	476	0	0	0	0	0	0	0	0	0	0	1	No
212	34.1479	1	0	39.7143	0	0	0	0	2800	0	1	0	1	0	0	0	0	0	0	0	4	902	0	0	0	0	0	0	0	0	0	0	0	No
213	38.8767	1	0	40.8571	0	0	0	0	3915	0	1	0	1	1	0	0	0	0	0	0	4	1102	0	0	0	0	0	0	0	0	0	0	1	No
214	28.1836	1	0	39.2857	0	0	0	0	3400	0	1	0	0	0	0	0	0	0	0	0	2	174	0	0	0	0	0	0	0	0	0	0	0	No
215	39.4877	1	1	39.4286	0	0	0	0	3620	0	1	0	0	0	0	0	0	0	0	0	4	1049	0	0	0	0	0	0	0	0	0	0	0	No
216	24.5616	0	1	39.4286	0	0	0	0	2810	0	1	0	0	0	0	0	0	0	0	0	2	294	0	0	0	0	0	0	0	0	0	0	0	No
217	33.3425	1	1	39.7143	0	0	0	0	3650	0	1	0	0	0	0	0	0	0	0	0	4	474	0	0	0	0	0	0	0	0	0	0	0	No
218	38.0438	1	0	39.5714	0	0	0	0	3500	0	1	0	0	0	0	0	0	0	0	0	4	1840	0	0	0	0	0	0	0	0	0	0	0	No
219	36.537	1	0	38.2857	0	0	0	0	3020	0	1	0	0	0	0	0	0	0	0	0	3	450	0	0	0	0	0	0	0	0	0	0	0	No
220	36.6685	1	1	40.8571	0	0	0	0	3420	0	1	0	0	0	1	0	0	0	0	0	3	300	0	0	0	0	0	0	0	0	0	0	1	No
221	35.8301	1	0	39.1429	1	0	0	0	3130	0	1	0	0	0	1	0	0	0	0	0	4	1419	0	0	0	0	0	0	0	0	0	0	0	3
222	25.2932	0	0	40.5714	0	0	2	3	3350	0	1	0	0	0	0	0	0	0	0	0	6	875	0	0	0	0	0	0	0	0	0	0	0	No
223	32.863	1	0	38.5714	0	0	0	0	3000	0	1	0	0	0	0	0	0	0	0	0	8	1195	0	0	1	0	0	1	0	1	1	0	0	No
224	37.6795	1	0	38.4286	0	0	0	0	3490	0	1	0	0	0	0	0	0	0	0	0	3	318	0	0	0	0	0	0	0	0	0	0	0	No
225	34.3616	1	0	40.7143	0	0	0	0	3170	0	1	0	0	0	0	0	0	0	0	0	4	1360	0	0	0	0	0	0	0	0	0	0	0	No
226	38.3589	1	0	41.1429	1	1	0	0	3730	0	1	0	0	0	0	1	0	0	0	0	5	2495	0	0	0	0	0	0	0	0	0	0	1	3
227	20.9123	1	0	40	0	0	2	3	3050	0	1	0	0	0	0	0	0	0	0	0	4	680	0	0	0	0	0	0	0	0	0	0	0	No
228	37.8575	1	0	38	0	0	0	0	2200	0	1	0	0	0	0	0	0	0	0	0	5	441	0	0	0	0	0	0	0	0	0	0	0	No
229	34.7123	1	1	40.8571	1	1	2	3	3410	0	1	0	0	0	0	0	0	0	0	0	4	735	0	0	0	0	0	0	0	0	0	0	1	3
230	33.3918	1	0	37.7143	0	0	0	0	3560	0	1	0	0	0	0	0	0	0	0	0	3	645	0	0	0	0	0	0	0	0	0	0	0	No
231	35.1808	1	0	40.4286	1	0	0	0	3400	0	1	0	0	0	0	0	0	0	0	0	6	3270	0	0	0	0	0	0	0	0	0	0	0	3
232	31.5836	1	1	38.7143	0	0	0	0	3120	0	1	0	0	0	0	0	0	0	0	0	4	1958	0	0	0	0	0	0	0	0	0	0	0	No
233	38.2356	1	1	38.4286	0	0	0	0	3130	0	1	0	0	0	0	0	0	0	0	0	7	1438	0	0	0	0	0	0	0	0	0	0	0	No
234	30.3041	1	0	38.1429	0	0	0	0	3370	0	1	0	0	0	0	0	0	0	0	0	7	1090	0	0	0	0	0	0	0	0	0	0	0	No
235	28.9616	0	0	39.4286	0	0	0	0	3640	0	1	0	0	0	0	0	0	0	0	0	6	514	0	0	0	0	0	0	0	0	0	0	1	No
236	31.6521	0	0	36.7143	0	0	0	0	2690	0	1	0	0	0	0	0	0	0	0	0	4	1093	0	0	0	0	0	0	0	0	0	0	0	No
237	34.2877	1	0	39.1429	0	0	0	0	3280	0	1	0	0	0	0	0	0	0	0	0	2	242	0	0	0	0	0	0	0	0	0	0	0	No
238	33.726	1	0	40.1429	1	0	2	3	3685	0	1	0	0	0	1	1	0	0	0	0	5	2300	0	0	0	0	0	0	0	0	0	0	1	3
239	32.7753	1	0	40.4286	0	0	2	3	2995	0	1	0	0	0	1	0	0	0	0	0	15	240	0	0	0	1	0	1	0	1	1	0	0	No
240	44.2548	1	1	38.5714	1	0	0	0	3110	0	1	0	0	0	0	0	0	0	0	0	3	559	0	0	0	0	0	0	0	0	0	0	1	3
241	37.8986	1	0	37.4286	0	0	0	0	2925	0	1	0	0	0	0	0	0	0	0	0	5	495	0	0	0	0	0	0	0	0	0	0	0	No
242	34.4055	1	1	37.4286	0	0	0	0	3010	0	1	0	0	0	0	0	0	0	0	0	4	942	0	0	0	0	0	0	0	0	0	0	0	No
243	36.2055	1	0	39.4286	0	0	0	0	3170	0	1	0	0	0	0	0	0	0	0	0	3	1056	0	0	0	0	0	0	0	0	0	0	0	No
244	23.7534	1	0	40.7143	0	0	0	0	3750	0	1	0	0	0	0	0	0	0	0	0	3	480	0	0	0	0	0	0	0	0	0	0	0	No
245	34.8986	1	0	38.1429	0	0	0	0	3110	0	1	0	1	0	0	0	0	0	0	0	3	569	0	0	0	0	0	0	0	0	0	0	0	No
246	31.3589	1	0	39.2857	1	1	1	3	3405	0	1	0	0	0	0	0	0	0	0	0	6	1282	0	0	1	0	0	0	0	0	1	0	0	3
247	37.7671	1	0	40	0	0	0	0	3350	0	1	0	0	0	0	0	0	0	0	0	2	721	0	0	0	0	0	0	0	0	0	0	0	No
248	33.2575	1	1	40.1429	0	0	0	0	3330	0	1	0	0	0	0	0	0	0	0	0	3	910	0	0	0	0	0	0	0	0	0	0	0	No
249	35.6192	1	0	38.1429	1	0	0	0	3510	0	1	0	0	0	0	0	0	0	0	0	4	1462	0	0	0	0	0	0	0	0	0	0	0	3
250	25.389	1	1	40.1429	1	0	0	0	3740	0	1	0	0	0	0	0	0	0	0	0	4	2089	0	0	0	0	0	0	0	0	0	0	0	3
251	36.4438	1	0	40.1429	0	0	0	0	3935	0	1	0	0	0	0	0	0	0	0	0	6	638	0	0	0	0	0	0	0	0	0	0	1	No
252	39.8	1	1	40	0	0	0	0	2990	0	1	0	0	0	0	0	0	0	0	0	4	1076	0	0	0	0	0	0	0	0	0	0	0	No
253	36.7041	1	1	40.4286	0	0	2	3	3165	0	1	0	0	1	0	1	0	0	0	0	5	1383	0	0	0	0	0	0	0	0	0	0	0	No
254	37.3863	1	0	40.7143	1	0	0	0	3670	0	1	0	0	0	0	0	0	0	0	0	4	1976	0	0	0	0	0	0	0	0	0	0	1	3
255	36.9699	1	0	38.8571	1	0	0	0	2970	0	1	0	0	0	0	0	0	0	0	0	4	2422	0	0	0	0	0	0	0	0	0	0	0	No
256	40.3589	1	1	40	0	0	0	0	3985	0	1	0	0	0	0	0	0	0	0	0	3	807	0	0	0	0	0	0	0	0	0	0	1	No
257	37.4493	1	1	40.7143	0	0	0	0	3300	0	1	0	0	0	0	0	0	0	0	0	4	1769	0	0	0	0	0	0	0	0	0	0	1	No
258	28.7096	0	1	41.2857	0	0	0	0	3080	0	1	0	0	0	0	0	0	0	0	0	6	851	0	0	0	1	0	0	0	0	0	0	0	No
259	32.2493	1	0	39.5714	1	0	1	2	3450	0	1	0	0	0	0	0	0	0	0	0	5	2396	0	0	0	0	0	0	0	0	0	0	0	No
260	35.8384	1	1	39.1429	0	0	0	0	2620	0	1	0	0	0	0	0	0	0	0	0	3	833	0	0	0	0	0	0	0	0	0	0	0	No
261	38.126	1	1	39.8571	0	0	1	2	3160	0	1	0	1	0	0	0	0	0	0	0	4	1050	0	0	0	0	0	0	0	0	0	0	1	No
262	41.9014	0	0	38.5714	0	0	1	2	3725	1	1	0	0	0	0	0	0	0	0	0	7	1418	0	0	0	0	0	0	0	0	0	0	1	No
263	38.0438	1	0	39.2857	1	0	0	0	2500	0	1	0	0	0	0	0	0	0	0	0	6	2335	0	0	0	0	0	0	0	0	0	0	1	5
264	35.7726	1	1	39.7143	0	0	0	0	3240	0	1	0	0	0	0	0	0	0	0	0	4	1482	0	0	0	0	0	0	0	0	0	0	0	No
265	19.6247	1	0	39.4286	0	0	2	3	3055	0	1	0	1	1	0	1	0	0	0	0	11	1080	0	0	0	0	0	0	0	0	0	0	1	No
266	35.8219	0	0	36.7143	0	0	1	3	3000	1	1	0	0	0	0	0	0	0	0	0	3	907	0	0	0	1	0	0	0	0	0	0	1	No
267	33.1726	1	0	40.4286	0	0	0	0	3050	0	1	0	0	0	0	0	0	0	0	0	3	890	0	0	0	0	0	0	0	0	0	0	0	No
268	37.4575	0	1	39.4286	0	0	2	3	3065	0	1	0	0	0	0	0	0	0	0	0	4	1013	0	0	0	0	0	0	0	0	0	0	1	No
269	32.3671	1	0	39.7143	0	0	0	0	3510	0	1	0	0	0	0	0	0	0	0	0	4	180	0	0	0	0	0	0	0	0	0	0	0	No
270	36.0137	1	0	39.8571	0	0	0	0	3480	0	1	0	0	0	0	0	0	0	0	0	3	735	0	0	0	0	0	0	0	0	0	0	0	No
271	39.6603	1	0	37.7143	1	1	0	0	2700	0	1	0	0	0	0	0	0	0	0	0	5	440	0	0	0	0	0	0	0	0	0	0	0	3
272	35.5945	0	1	37.1429	0	0	0	0	3345	0	1	0	0	0	0	0	0	0	0	0	2	650	0	0	0	0	0	0	0	0	0	0	1	No
273	33.0411	1	0	39.5714	0	0	0	0	2980	0	1	0	0	0	0	0	0	0	0	0	4	1080	0	0	0	0	0	0	0	0	0	0	0	No
274	19.9808	1	0	41.2857	1	1	0	0	3530	0	1	0	0	0	1	0	0	0	0	0	7	140	0	0	0	1	0	0	0	0	1	0	1	3
275	36.5096	1	1	37.2857	1	1	0	0	2900	0	1	0	0	0	0	0	0	0	0	0	5	3500	0	0	0	0	0	0	0	0	0	0	1	3
276	27.4712	1	0	39.1429	0	0	1	2	3315	0	1	0	0	0	0	0	0	0	0	0	4	1384	0	0	0	0	0	0	0	0	0	0	0	No
277	34.0521	1	1	39.4286	1	0	0	0	2760	0	1	0	0	0	0	0	0	0	0	0	7	4079	0	0	0	0	0	0	0	0	0	0	0	3
278	36.0767	1	1	38.7143	0	0	0	0	3320	0	1	0	0	0	0	0	0	0	0	0	2	1072	0	0	0	0	0	0	0	0	0	0	0	No
279	18.4384	1	0	38.2857	1	0	0	0	3160	0	1	0	0	0	0	0	0	0	0	0	5	2001	0	0	0	0	0	0	0	0	0	0	0	3
280	32.9425	0	1	39.1429	0	0	0	0	3390	0	1	0	0	0	0	0	0	0	0	0	4	68	0	0	0	0	0	0	0	0	0	0	0	No
281	39.2	1	0	37.7143	0	0	0	0	2960	0	1	0	0	0	0	0	0	0	0	0	5	525	0	0	0	0	0	0	0	0	0	0	0	No
282	29.2137	1	0	34.2857	0	0	0	0	2685	0	1	0	0	0	0	1	0	0	0	0	2	652	0	0	0	0	0	1	0	0	1	0	0	No
283	23.8027	0	0	39.5714	0	0	0	0	3330	0	1	0	0	0	0	0	0	0	0	0	3	573	0	0	0	0	0	0	0	0	0	0	1	No
284	36.1863	1	0	39.5714	0	0	0	0	3050	0	1	0	0	0	0	0	0	0	0	0	3	2175	0	0	0	0	0	0	0	0	0	0	0	No
285	29.1014	1	0	39.8571	0	0	0	0	2860	0	1	0	0	0	0	0	0	0	0	0	5	2250	0	0	0	0	0	0	0	0	0	0	0	No
286	33.9589	1	0	41.1429	0	0	0	0	3350	0	0	0	1	0	0	1	0	0	0	0	9	620	0	0	0	1	0	1	0	0	1	0	0	No
287	32.9671	1	0	38.5714	1	0	0	0	3040	0	1	0	0	0	0	0	0	0	0	0	5	2260	0	0	0	0	0	0	0	0	0	0	1	3
288	28.6548	1	0	39.1429	0	0	0	0	2970	0	0	0	0	0	1	0	0	0	0	0	4	996	0	0	0	0	0	0	0	0	0	0	0	No
289	30.1863	1	0	39.7143	0	0	0	0	3625	0	1	0	0	0	0	0	0	0	0	0	4	699	0	0	0	0	0	0	0	0	0	0	1	No
290	25.3178	1	0	39.2857	0	0	0	0	3060	0	1	0	0	0	0	0	0	0	0	0	2	589	0	0	0	0	0	0	0	0	0	0	0	No
291	35.8521	1	1	39.2857	1	0	0	0	3400	0	1	0	0	0	0	0	0	0	0	0	3	1123	0	0	0	0	0	0	0	0	0	0	1	7
292	31	1	0	40	0	0	0	0	3180	0	1	0	0	0	0	0	0	0	0	0	2	583	0	0	0	0	0	0	0	0	0	0	0	No
293	40.7671	1	0	40.2857	1	0	1	2	3765	0	1	0	0	0	0	0	0	0	0	0	5	2539	0	0	0	0	0	0	0	0	0	0	1	3
294	29.9205	0	1	38.8571	0	0	0	0	3365	0	1	0	1	0	0	0	0	0	0	0	3	645	0	0	0	0	0	0	0	0	0	0	0	No
295	35.2521	1	0	41.1429	0	0	0	0	3460	0	0	0	0	0	0	0	0	0	0	0	3	799	0	0	0	0	0	0	0	0	0	0	1	No
296	35.1123	0	0	39.2857	0	0	0	0	2870	0	1	0	0	0	0	0	0	0	0	0	5	1753	0	0	0	0	0	0	0	0	0	0	0	No
297	36.9096	1	0	38.2857	0	0	0	0	3270	0	1	0	0	0	0	0	0	0	0	0	4	905	0	0	0	0	0	0	0	0	0	0	1	No
298	29.7945	1	0	40	0	0	0	0	3260	0	1	0	0	0	0	0	0	0	0	0	3	565	0	0	0	0	0	0	0	0	0	0	0	No
299	41.2192	1	0	36.8571	0	0	0	0	2535	0	1	0	0	0	0	0	0	0	0	0	7	428	0	0	0	0	0	0	0	0	0	0	0	No
300	36.1699	1	0	40.7143	1	0	0	0	2850	0	1	0	0	0	0	0	0	0	0	0	5	1916	0	0	0	0	0	0	0	0	0	0	0	3
301	29.4904	1	0	39.1429	0	0	1	2	3220	0	1	0	0	1	0	0	0	0	0	0	3	849	0	0	0	0	0	0	0	0	0	0	0	No
302	29.6055	1	0	40	0	0	0	0	3390	0	1	0	1	1	0	0	0	0	0	0	5	1753	0	0	0	0	0	0	0	0	0	0	1	No
303	38.526	1	0	35.5714	0	0	2	2	3105	0	1	0	0	0	0	0	0	0	0	0	5	1133	0	0	1	0	0	0	0	0	1	0	0	No
304	39.6055	1	1	38.8571	0	0	0	0	2875	0	1	0	0	0	0	0	0	0	0	0	4	1150	0	0	0	0	0	0	0	0	0	0	0	No
305	35.6603	1	0	41.5714	1	0	1	2	3915	0	1	0	0	1	0	1	0	0	0	0	5	1310	0	0	0	0	0	0	0	0	0	0	0	5
306	41.137	1	1	40.1429	0	0	0	0	4190	0	1	0	0	0	0	0	0	0	0	0	2	545	0	0	0	0	0	0	0	0	0	0	0	No
307	34.926	1	0	39.5714	0	0	0	0	3830	0	1	0	0	0	0	0	0	0	0	0	4	1724	0	0	0	0	0	0	0	0	0	0	1	No
308	34.0932	1	0	37.1429	1	0	0	0	2530	0	1	0	0	0	0	0	0	0	0	0	7	1660	0	0	0	0	0	0	0	0	0	0	0	3
309	26.0932	1	1	40.5714	0	0	0	0	3690	0	1	0	0	0	0	0	0	0	0	0	3	549	0	0	0	0	0	0	0	0	0	0	0	No
310	29.4877	1	0	36.7143	0	0	0	0	2590	0	1	0	0	0	0	0	0	0	0	0	5	3091	0	0	0	0	0	0	0	0	0	0	0	No
311	35.3589	0	1	40.2857	0	0	2	2	3705	0	1	0	0	0	0	0	0	0	0	0	6	990	0	0	0	0	0	0	0	0	0	0	0	No
312	31.1863	1	0	38.8571	0	0	0	0	3140	0	1	0	0	0	0	0	0	0	0	0	3	1665	0	0	0	0	0	0	0	0	0	0	0	No
313	35.7068	1	1	40.7143	0	0	1	2	3690	0	1	0	0	0	0	0	0	0	0	0	4	1255	0	0	0	0	0	0	0	0	0	0	1	No
314	28.074	1	1	40.1429	0	0	0	0	3650	0	1	0	0	0	0	0	0	0	0	0	5	903	0	0	0	0	0	0	0	0	0	0	1	No
315	33.3151	1	0	38.4286	0	0	0	0	3090	0	1	0	0	0	0	0	0	0	0	0	3	438	0	0	0	0	0	0	0	0	0	0	1	No
316	35.4712	1	1	41	0	0	0	0	3430	0	1	0	0	0	0	0	0	0	0	0	3	682	0	0	0	0	0	0	0	0	0	0	0	No
317	34.0904	1	0	39.1429	0	0	1	3	3540	0	1	0	1	1	1	1	0	0	0	0	5	850	0	0	0	0	0	0	0	0	0	0	0	No
318	36.4493	1	0	40.1429	0	0	0	0	3520	0	1	0	0	0	0	0	0	0	0	0	4	1040	0	0	0	0	0	0	0	0	0	0	1	No
319	33.326	1	0	36.8571	0	0	0	0	2780	0	1	0	0	0	0	0	0	0	0	0	4	800	0	0	0	0	0	0	0	0	0	0	1	No
320	33.5781	1	0	40.1429	0	0	0	0	3300	0	1	0	0	0	0	0	0	0	0	0	3	906	0	0	0	0	0	0	0	0	0	0	0	No
321	27.6027	1	1	40.4286	0	0	0	0	3690	0	1	0	0	0	0	0	0	0	0	0	4	831	0	0	0	0	0	0	0	0	0	0	0	No
322	35.6575	1	0	40.2857	0	0	0	0	3850	0	1	0	0	0	0	0	0	0	0	0	5	1677	0	0	0	0	0	0	0	0	0	0	0	No
323	36.5918	1	1	36.7143	1	0	0	0	2670	0	1	0	0	0	0	0	0	0	0	0	5	2172	0	0	0	0	0	0	0	0	0	0	0	5
324	33.5151	1	0	40.2857	0	0	1	2	3100	0	1	0	0	0	0	0	0	0	0	0	4	707	0	0	0	0	0	0	0	0	0	0	0	No
325	32.0986	1	1	39.7143	0	0	0	0	3540	0	1	0	0	0	1	0	0	0	0	0	3	198	0	0	0	0	0	0	0	0	0	0	0	No
326	36.1479	1	0	39.2857	0	0	0	0	3640	0	1	0	0	0	0	0	0	0	0	0	5	650	0	0	0	0	0	0	0	0	0	0	0	No
327	26.1699	1	0	39	0	0	0	0	3160	0	1	0	0	0	0	0	0	0	0	0	5	1230	0	0	0	0	0	0	0	0	0	0	0	No
328	39.4247	1	1	39.2857	0	0	1	2	2895	0	1	0	0	0	0	0	0	0	0	0	3	69	0	0	0	0	0	0	0	0	0	0	0	No
329	42.0767	1	0	37.8571	0	0	0	0	2900	0	1	0	0	0	0	0	0	0	0	0	8	703	0	0	0	0	0	0	0	0	0	0	0	No
330	36.6822	1	0	39.1429	0	0	1	2	2980	0	1	0	0	0	0	0	0	0	0	0	7	2197	0	0	0	0	0	0	0	0	0	0	0	No
331	35.6082	1	1	40.5714	0	0	0	0	3790	0	1	0	0	0	0	0	0	0	0	0	4	2113	0	0	0	0	0	0	0	0	0	0	0	No
332	34.1699	1	1	40.2857	0	0	0	0	3540	0	1	0	0	0	0	0	0	0	0	0	4	2434	0	0	0	0	0	0	0	0	0	0	0	No
333	23.4055	1	0	38.8571	1	0	0	0	3030	0	1	0	0	0	0	0	0	0	0	0	5	1660	0	0	0	0	0	0	0	0	0	0	0	3
334	27.3616	1	0	38.4286	0	0	0	0	2525	0	1	0	0	0	0	0	0	0	0	0	4	658	0	0	0	0	0	0	0	0	0	0	0	No
335	33.8356	1	0	40.1429	0	0	0	0	3170	0	1	0	0	0	0	0	0	0	0	0	4	1502	0	0	0	0	0	0	0	0	0	0	0	No
336	37.6658	1	1	38.8571	0	0	0	0	3340	0	1	0	0	0	0	0	0	0	0	0	2	436	0	0	0	0	0	0	0	0	0	0	0	No
337	33.8603	1	1	40.1429	0	0	0	0	3430	0	1	0	0	0	0	0	0	0	0	0	4	729	0	0	0	0	0	0	0	0	0	0	1	No
338	35.7753	1	0	38.7143	1	0	1	2	3540	0	1	0	0	0	0	0	0	0	0	0	5	2026	0	0	0	0	0	0	0	0	0	0	0	No
339	20.1918	1	0	38.7143	0	0	0	0	3060	0	1	0	0	0	0	0	0	0	0	0	4	1944	0	0	0	0	0	0	0	0	0	0	1	No
340	32.5233	1	0	39.5714	0	0	0	0	3300	0	1	0	0	0	0	0	0	0	0	0	3	730	0	0	0	0	0	0	0	0	0	0	0	No
341	37.4356	1	1	36.5714	0	0	0	0	2585	0	1	0	0	0	0	0	0	0	0	0	4	591	0	0	0	0	0	0	0	0	0	0	0	No
342	44.7014	1	1	38.2857	0	0	0	0	3220	0	1	0	0	0	0	0	0	0	0	0	3	1070	0	0	0	0	0	0	0	0	0	0	0	No
343	23.8466	1	1	39.8571	0	0	0	0	3480	0	1	0	0	0	0	0	0	0	0	0	2	612	0	0	0	0	0	0	0	0	0	0	1	No
344	36.5808	1	0	40.1429	1	0	2	1	3315	0	1	0	0	0	1	0	0	0	0	0	5	1071	0	0	0	0	0	0	0	0	0	0	0	3
345	35.2822	1	1	40.5714	0	0	0	0	3460	0	1	0	0	0	0	0	0	0	0	0	2	1016	0	0	0	0	0	0	0	0	0	0	0	No
346	42.0575	1	0	39.4286	1	0	0	0	3110	0	1	0	1	0	0	0	0	0	0	0	5	3486	0	0	0	0	0	0	0	0	0	0	0	3
347	22.6082	1	0	37.8571	1	0	0	0	3310	0	1	0	0	0	0	0	0	0	0	0	5	1621	0	0	0	0	0	0	0	0	0	0	0	3
348	33.5918	1	1	40.7143	1	1	0	0	3050	0	1	0	0	0	0	0	0	0	0	0	4	1147	0	0	0	0	0	0	0	0	0	0	0	3
349	29.8575	1	0	39.8571	0	0	1	2	3220	0	1	0	0	0	0	0	0	0	0	0	6	1594	0	0	0	0	0	0	0	0	0	0	1	No
350	40.1753	0	1	38.1429	0	0	0	0	3520	0	1	0	0	0	0	0	0	0	0	0	4	1769	0	0	0	0	0	0	0	0	0	0	0	No
351	39.4219	1	0	39.2857	0	0	0	0	3020	0	1	0	0	0	0	0	0	0	0	0	4	1509	0	0	0	0	0	0	0	0	0	0	1	No
352	34.7589	1	0	38.1429	0	0	0	0	3340	0	1	0	0	0	0	0	0	0	0	0	3	930	0	0	0	0	0	0	0	0	0	0	0	No
353	30.411	1	0	37.8571	1	1	0	0	3170	0	1	0	0	0	0	0	0	0	0	0	6	2323	0	0	0	0	0	0	0	0	0	0	1	3
354	26.1425	1	0	39.1429	0	0	0	0	3450	0	1	0	0	0	0	0	0	0	1	0	4	1263	0	0	0	0	0	0	0	0	0	0	1	No
355	37.3096	1	0	37	1	0	0	0	2760	0	1	0	0	0	0	0	0	0	0	0	6	3500	0	0	0	0	0	0	0	0	0	0	0	5
356	33.3205	1	0	39.4286	0	0	0	0	4220	0	1	0	0	0	0	0	0	0	0	1	9	1743	0	0	0	0	0	0	0	0	0	0	1	No
357	39.4164	1	0	40.2857	1	1	0	0	4130	0	1	0	0	0	0	0	0	0	0	0	6	1393	0	0	0	0	0	0	0	0	0	0	0	5
358	35.9151	1	0	39.1429	1	0	1	3	2680	0	1	0	0	0	0	0	0	0	0	0	5	768	0	0	0	0	0	0	0	0	0	0	0	3
359	33.3616	1	0	36.8571	0	0	1	3	3060	0	1	0	0	0	0	0	0	0	0	0	7	379	0	0	0	0	0	0	0	0	0	0	0	No
360	29.5068	1	0	40.7143	0	0	0	0	3100	0	1	0	0	0	0	0	0	0	0	0	2	391	0	0	0	0	0	0	0	0	0	0	1	No
361	28.9726	1	1	40.1429	0	0	0	0	3100	0	1	0	0	0	0	0	0	0	0	0	3	904	0	0	0	0	0	0	0	0	0	0	0	No
362	37.5096	1	1	41	0	0	0	0	3830	0	1	0	0	0	0	0	0	0	0	0	2	594	0	0	0	0	0	0	0	0	0	0	0	No
363	29.4932	1	0	39.4286	0	0	1	2	3475	0	1	0	0	0	0	0	0	0	0	0	3	811	0	0	0	0	0	0	0	0	0	0	1	No
364	32.3315	1	0	38	0	0	0	0	2880	0	1	0	0	0	0	0	0	0	0	0	5	2056	0	0	0	0	0	0	0	0	0	0	0	No
365	36.9068	1	1	38.4286	0	0	0	0	3040	0	1	0	0	0	0	0	0	0	0	0	2	391	0	0	0	0	0	0	0	0	0	0	1	No
366	35.8822	1	0	39.1429	0	0	0	0	3020	0	1	0	0	0	0	0	0	0	0	0	3	806	0	0	0	0	0	0	0	0	0	0	0	No
367	39.4411	1	1	40	1	0	0	0	3430	0	1	0	0	0	0	0	0	0	0	0	3	1734	0	0	0	0	0	0	0	0	0	0	0	3
368	30.2658	1	1	38.2857	1	0	0	0	3005	0	1	0	0	0	0	0	0	0	0	0	3	1359	0	0	0	0	0	0	0	0	0	0	0	3
369	29.4438	1	0	39.7143	1	0	0	0	3890	0	1	0	0	0	0	0	0	0	0	0	4	2455	0	0	0	0	0	0	0	0	0	0	1	3
370	34.4548	1	0	41.2857	0	0	1	2	3435	0	0	0	0	0	1	0	0	0	0	0	4	562	0	0	0	0	0	0	0	0	0	0	0	No
371	31.7014	1	0	40	0	0	0	0	2975	0	1	0	0	0n	0	0	0	0	0	0	3	1795	0	0	0	0	0	0	0	0	0	0	0	No
372	38.4137	1	0	39.4286	0	0	0	0	3165	0	1	0	0	0	0	0	0	0	0	0	3	482	0	0	0	0	0	0	0	0	0	0	0	No
373	17.7452	1	0	40.2857	0	0	0	0	3300	0	1	0	0	1	0	1	0	0	0	0	3	1980	0	0	0	0	0	0	0	0	0	0	0	No
374	35.8849	1	1	40.2857	0	0	0	0	4090	0	1	0	0	0	0	0	0	0	0	0	2	735	0	0	0	0	0	0	0	0	0	0	0	No
375	38.8164	1	0	35	0	0	0	0	2800	0	0	0	0	0	0	1	0	0	0	0	5	540	0	0	0	0	0	0	0	0	0	0	0	No
376	41.3671	1	0	36	0	0	0	0	3120	0	1	0	0	0	0	0	0	0	0	0	3	1588	0	0	0	0	0	0	0	0	0	0	0	No
377	32.6767	1	0	36	0	0	0	0	2650	0	1	0	0	0	0	0	0	0	0	0	3	1363	0	0	0	0	0	0	0	0	0	0	0	No
378	41.5671	1	1	36	0	0	0	0	3040	0	1	0	0	0	0	0	0	0	0	0	4	780	0	0	0	0	0	0	0	0	0	0	0	No
379	38.8164	0	0	36	0	0	0	0	2660	0	1	0	0	0	0	0	0	0	0	0	4	245	0	0	0	0	0	0	0	0	0	0	0	No
380	31.0959	1	0	36	0	0	0	0	3000	0	1	0	0	0	0	0	0	0	0	0	4	420	0	0	0	0	0	0	0	0	0	0	1	No
381	37.7808	1	1	36	0	0	0	0	2610	0	1	0	0	0	0	0	0	0	0	0	5	454	0	0	0	0	0	0	0	0	0	0	0	No
382	39.5918	1	0	36	0	0	0	0	2980	0	1	0	0	0	0	0	0	0	0	0	6	1311	0	0	0	0	0	0	0	0	0	0	0	No
383	30.2904	1	0	36	0	0	0	0	2995	0	1	0	0	0	0	0	0	0	0	0	10	584	0	0	0	0	0	0	0	0	0	0	0	No
384	36.5479	0	1	36	0	0	0	0	2345	0	1	0	0	0	0	0	0	0	0	0	2	1380	0	0	0	0	0	0	0	0	0	0	0	No
385	38.0219	1	0	36	0	0	0	0	3275	0	1	0	0	0	0	0	0	0	0	0	7	1380	0	0	0	0	0	0	0	0	0	0	0	No
386	23.8767	1	0	36	0	0	0	0	2560	0	1	0	0	0	0	0	0	0	0	0	7	2160	0	0	0	0	0	0	0	0	0	0	1	No
387	38.3068	0	0	36	0	0	0	0	2960	0	1	0	0	0	0	0	0	0	0	0	6	1049	0	0	0	0	0	0	0	0	0	0	1	No
388	35.2712	1	0	36	0	0	0	0	2680	0	1	0	0	0	0	0	0	0	0	0	9	423	0	0	0	0	0	0	0	0	0	0	1	No
389	25.389	1	0	36	0	0	1	2	2900	0	1	0	0	0	0	0	0	0	0	0	6	638	0	0	0	0	0	0	0	0	0	0	1	No
390	31.1014	0	0	37	0	0	2	3	2850	0	1	0	0	0	0	0	0	0	0	0	4	833	0	0	0	0	0	0	0	0	0	0	0	No
391	35.6	1	1	37	0	0	0	0	2750	0	1	0	0	0	0	0	0	0	0	0	5	798	0	0	0	0	0	0	0	0	0	0	0	No
392	39.6384	1	0	37	0	0	0	0	3270	0	1	0	0	0	0	0	0	0	0	0	3	775	0	0	0	0	0	0	0	0	0	0	0	No
393	36.989	1	0	37	0	0	0	0	2750	0	1	0	0	0	0	0	0	0	0	0	12	2022	0	0	0	0	0	0	0	0	0	0	0	No
394	36.189	1	0	37	0	0	0	0	2215	0	1	0	0	0	0	0	0	0	0	0	5	778	0	0	0	0	0	0	0	0	0	0	0	No
395	36.3014	1	1	37	0	0	0	0	2820	0	1	0	0	0	0	0	0	0	0	0	3	890	0	0	0	0	0	0	0	0	0	0	0	No
396	37.3671	1	1	37	0	0	0	0	3140	0	1	0	0	0	0	0	0	0	0	0	2	1290	0	0	0	0	0	0	0	0	0	0	1	No
397	30.1288	0	0	37	0	0	0	0	2685	0	1	0	0	0	0	0	0	0	0	0	4	658	0	0	0	0	0	0	0	0	0	0	0	No
398	40.8548	1	1	37	0	0	0	0	2680	0	1	0	0	0	0	0	0	0	0	0	3	740	0	0	0	0	0	0	0	0	0	0	0	No
399	35.8438	1	1	37	0	0	0	0	3320	0	1	0	0	0	0	0	0	0	0	0	5	806	0	0	0	0	0	0	0	0	0	0	0	No
400	28.5589	1	0	37	0	0	0	0	3540	0	1	0	0	0	0	0	0	0	0	0	3	1780	0	0	0	0	0	0	0	0	0	0	0	No
401	37.9753	1	1	37	0	0	0	0	2540	0	1	0	0	0	0	0	0	0	0	0	4	1384	0	0	0	0	0	0	0	0	0	0	0	No
402	37.4247	1	0	37	0	0	0	0	3320	0	0	0	0	0	0	0	0	0	0	0	6	429	0	0	0	0	0	0	0	0	0	0	0	No
403	39.5836	1	0	37	0	0	0	0	2510	0	0	0	0	0	0	0	0	0	0	0	5	2133	0	0	0	0	0	0	0	0	0	0	0	No
404	31.3562	1	0	37	0	0	0	0	3280	0	1	0	0	0	0	0	0	0	0	0	6	1040	0	0	0	0	0	0	0	0	0	0	0	No
405	21.0959	0	0	37	0	0	0	0	2310	0	1	0	0	0	0	0	0	0	0	0	8	1080	0	0	0	0	0	0	0	0	0	0	0	No
406	33.5808	1	0	37	0	0	0	0	2960	0	1	0	0	0	0	0	0	0	0	0	6	2506	0	0	0	0	0	0	0	0	0	0	0	No
407	29.5726	1	0	37	0	0	0	0	3410	0	1	0	0	0	0	0	0	0	0	0	5	1279	0	0	0	0	0	0	0	0	0	0	0	No
408	39.7616	1	0	37	0	0	2	5	2960	0	1	0	0	0	0	1	0	0	0	0	7	1734	0	0	0	0	0	0	0	0	0	0	0	No
409	36.8685	0	1	38	0	0	0	0	3325	0	1	0	0	0	0	0	0	0	0	0	3	1685	0	0	0	0	0	0	0	0	0	0	0	No
410	38.0795	1	1	38	0	0	0	0	3040	0	1	0	0	0	0	0	0	0	0	0	2	1210	0	0	0	0	0	0	0	0	0	0	0	No
411	36.2849	1	1	38	0	0	0	0	3820	0	1	0	0	0	0	0	0	0	0	0	3	840	0	0	0	0	0	0	0	0	0	0	1	No
412	36.3397	1	0	39	0	0	0	0	3330	0	1	0	0	0	0	0	0	0	0	0	3	970	0	0	0	0	0	0	0	0	0	0	1	No
413	34.8493	0	0	39	0	0	0	0	2830	0	1	0	0	0	0	0	0	0	0	0	4	806	0	0	0	0	0	0	0	0	0	0	1	No
414	36.8685	1	1	39	0	0	0	0	3560	0	0	0	0	0	0	0	0	0	0	0	4	840	0	0	0	0	0	0	0	0	0	0	0	No
415	37.8466	1	1	39	0	0	0	0	3580	0	1	0	0	0	0	0	0	0	0	0	3	906	0	0	0	0	0	0	0	0	0	0	0	No
416	30.4959	1	0	39	0	0	0	0	3640	0	1	0	0	0	0	0	0	0	0	0	5	1284	0	0	0	0	0	0	0	0	0	0	1	No
417	30.7973	1	1	39	0	0	0	0	3750	0	1	0	0	0	0	0	0	0	0	0	4	654	0	0	0	0	0	0	0	0	0	0	1	No
418	32.6301	1	0	39	0	0	2	3	3250	0	1	0	0	0	0	0	0	0	0	0	13	670	0	0	0	1	0	1	0	0	1	0	1	No
419	27.274	0	0	41	0	0	0	0	3530	0	1	0	0	0	0	0	0	0	0	0	4	1080	0	0	0	0	0	0	0	0	0	0	1	No
420	37.2466	1	1	39	0	0	1	2	2920	0	0	0	0	0	0	0	0	0	0	0	4	840	0	0	0	0	0	0	0	0	0	0	0	No
421	34.1973	1	0	39	0	0	0	0	2970	0	0	0	0	0	0	0	0	0	0	0	5	2479	0	0	0	0	0	0	0	0	0	0	1	No
422	34.6384	1	0	40	0	0	0	0	2760	0	0	0	0	0	0	0	0	0	0	0	5	2205	0	0	0	0	0	0	0	0	0	0	0	No
423	24.2767	1	0	39	0	0	2	3	3415	0	0	0	0	0	0	0	0	0	0	0	5	1831	0	0	0	0	0	0	0	0	0	0	0	No
424	35.5342	0	1	39	0	0	0	0	3530	0	0	0	0	0	0	0	0	0	0	0	2	1575	0	0	0	0	0	0	0	0	0	0	0	No
425	34.4164	1	0	40	0	0	1	2	2875	0	0	0	0	0	0	0	0	0	0	0	5	707	0	0	0	0	0	0	0	0	0	0	0	No
426	31.2795	1	0	41	0	0	0	0	3690	0	0	0	0	0	0	0	0	0	0	0	5	730	0	0	0	0	0	0	0	0	0	0	0	No
427	33.9151	1	0	40	0	0	0	0	3160	0	0	0	0	0	0	0	0	0	0	0	4	420	0	0	0	0	0	0	0	0	0	0	0	No
428	39.811	0	1	39	0	0	0	0	3815	0	0	0	0	0	0	0	0	0	0	0	4	1104	0	0	0	0	0	0	0	0	0	0	0	No
429	34.1452	1	0	40	0	0	0	0	2760	0	0	0	0	0	0	0	0	0	0	0	3	650	0	0	0	0	0	0	1	1	1	0	0	No
430	31.1781	1	1	39	0	0	0	0	3395	0	0	0	0	0	0	0	0	0	0	0	2	2068	0	0	0	0	0	0	0	0	0	0	0	No
431	35.3918	1	0	41	0	0	1	2	3670	0	0	0	0	0	0	0	0	0	0	0	3	2088	0	0	0	0	0	0	0	0	0	0	1	No
432	34.2466	1	1	40	0	0	0	0	2960	0	0	0	0	0	0	0	0	0	0	0	3	347	0	0	0	0	0	0	0	0	0	0	0	No
433	38.9342	1	0	40	0	0	1	2	3375	0	0	0	0	0	0	0	0	0	0	0	4	2160	0	0	0	0	0	0	0	0	0	0	0	No
434	29.5479	1	0	40	0	0	1	2	3500	0	0	0	0	0	0	0	0	0	0	0	2	549	0	0	0	0	0	0	0	0	0	0	1	No
435	33.5918	1	0	40	0	0	0	0	3120	0	0	0	0	0	0	0	0	0	0	0	4	1176	0	0	0	0	0	0	0	0	0	0	0	No
436	41.3836	1	0	40	0	0	1	3	3150	0	0	0	0	0	0	0	0	0	0	0	4	1915	0	0	0	0	0	0	0	0	0	0	0	No
437	36.0986	1	1	39	0	0	0	0	3360	0	0	0	0	0	0	0	0	0	0	0	3	2395	0	0	0	0	0	0	0	0	0	0	0	No
438	38.2575	1	1	39	0	0	0	0	3200	0	0	0	0	0	0	0	0	0	0	0	3	2969	0	0	0	0	0	0	0	0	0	0	0	No
439	27.3014	1	1	40	0	0	0	0	3950	0	0	0	0	0	0	0	0	0	0	0	4	1548	0	0	0	0	0	0	0	0	0	0	1	No
440	33.4904	1	1	39	0	0	0	0	3930	0	1	0	0	0	0	0	0	0	0	0	4	1800	0	0	0	0	0	0	0	0	0	0	0	No
441	38.8986	1	0	41	0	0	0	0	3380	0	1	0	0	0	0	0	0	0	0	0	4	1009	0	0	0	0	0	0	0	0	0	0	0	No
442	35.2685	1	1	39	0	0	0	0	3500	0	1	0	0	0	0	0	0	0	0	0	2	405	0	0	0	0	0	0	0	0	0	0	0	No
443	43.0219	1	1	40	0	0	0	0	2560	0	1	0	0	0	0	0	0	0	0	0	4	1398	0	0	0	0	0	0	0	0	0	0	0	No
444	33.1918	1	0	40	0	0	2	2	3300	0	1	0	0	0	0	0	0	0	0	0	5	562	0	0	0	0	0	0	0	0	0	0	1	No
445	30.0247	1	1	39	0	0	0	0	2690	0	1	0	0	0	0	0	0	0	0	0	3	1884	0	0	0	0	0	0	0	0	0	0	1	No
446	34.4986	0	0	39	0	0	2	3	3135	0	1	0	0	0	0	0	0	0	0	0	6	1455	0	0	0	0	0	0	0	0	0	0	0	No
447	29.3315	1	0	41	0	0	0	0	4180	0	1	0	0	0	0	0	0	0	0	0	5	1463	0	0	0	0	0	0	0	0	0	0	1	No
448	35.8685	1	0	39	0	0	1	2	3655	0	1	0	0	0	0	0	0	0	0	0	4	3281	0	0	0	0	0	0	0	0	0	0	1	No
449	30.9342	1	0	40	0	0	1	2	3705	0	1	0	0	0	0	0	0	0	0	0	4	427	0	0	0	0	0	0	0	0	0	0	1	No
450	37.3616	1	0	40	0	0	2	1	3575	0	1	0	0	0	0	0	0	0	0	0	5	1392	0	0	0	0	0	0	0	0	0	0	1	No
451	37.937	1	0	39	0	0	0	0	3200	0	0	0	0	0	0	0	0	0	0	0	5	475	0	0	0	0	0	0	0	0	0	0	0	No
452	34.8493	1	0	39	0	0	0	0	3440	0	1	0	0	0	0	0	0	0	0	0	4	1980	0	0	0	0	0	0	0	0	0	0	0	No
453	34.3616	1	0	40	0	0	0	0	3650	0	1	0	0	0	0	0	0	0	0	0	4	429	0	0	0	0	0	0	0	0	0	0	0	No
454	42.6438	1	0	39	0	0	1	3	2940	0	0	0	0	0	0	0	0	0	0	0	3	1005	0	0	0	0	0	0	0	0	0	0	0	No
455	19.9534	1	0	40	0	0	0	0	3650	0	0	0	0	0	0	0	0	0	0	0	4	360	0	0	0	0	0	0	0	0	0	0	1	No
456	30.926	1	0	40	0	0	2	3	3600	0	0	1	0	0	0	0	0	0	0	0	12	1751	0	0	1	0	0	0	0	0	0	0	1	No
457	32.0849	1	0	40	0	0	0	0	2700	0	0	0	0	0	0	0	0	0	0	0	4	1825	0	0	0	0	0	0	0	0	0	0	0	No
458	30.3781	1	0	40	0	0	1	2	2985	0	0	0	0	0	0	0	0	0	0	0	6	1054	0	0	0	0	0	0	0	0	0	0	0	No
459	37.1918	1	0	40	0	0	2	3	3090	0	0	0	0	0	0	0	0	0	0	0	5	2160	0	0	0	0	0	0	0	0	0	0	0	No
460	44.0055	1	0	39	0	0	0	0	3635	0	0	0	0	0	0	0	0	0	0	0	6	960	0	0	0	0	0	0	0	0	0	0	1	No
461	33.0384	1	0	40	0	0	1	3	3250	0	0	0	0	0	0	0	0	0	0	0	3	1093	0	0	0	0	0	0	0	0	0	0	0	No
462	31.8795	1	0	39	0	0	0	0	3160	0	0	0	0	0	0	0	0	0	0	0	4	1200	0	0	0	0	0	0	0	0	0	0	0	No
463	35.0356	0	0	39	0	0	0	0	4410	0	0	0	0	0	0	0	0	0	0	0	9	3150	0	0	0	1	0	0	0	0	0	0	0	No
464	30.4822	1	0	40	0	0	0	0	3560	0	0	0	0	0	0	0	0	0	0	0	4	1895	0	0	0	0	0	0	0	0	0	0	0	No
465	36.5425	1	0	39	0	0	1	2	3520	0	0	0	0	0	0	0	0	0	0	0	4	1500	0	0	0	0	0	0	0	0	0	0	1	No
466	30.4082	1	0	40	0	0	1	2	3600	0	0	0	0	0	0	0	0	0	0	0	4	2160	0	0	0	0	0	0	0	0	0	0	1	No
467	42.8986	1	0	39	0	0	0	0	3130	0	0	0	0	0	0	0	0	0	0	0	5	780	0	0	0	0	0	0	0	0	0	0	0	No
468	32.7205	1	0	39	0	0	0	0	3500	0	0	0	0	0	0	0	0	0	0	0	2	755	0	0	0	0	0	0	0	0	0	0	0	No
469	41.7315	1	1	39	0	0	0	0	3810	0	0	0	0	0	0	0	0	0	0	0	3	1396	0	0	0	0	0	0	0	0	0	0	0	No
470	41.6493	1	1	39	0	0	0	0	3100	0	0	0	0	0	0	0	0	0	0	0	4	1715	0	0	0	0	0	0	0	0	0	0	1	No
471	37.6219	1	1	40	0	0	0	0	3440	0	0	0	0	0	0	0	0	0	0	0	4	942	0	0	0	0	0	0	0	0	0	0	0	No
472	18.8438	1	0	39	0	0	0	0	3370	0	0	0	0	0	0	0	0	0	0	0	2	1601	0	0	0	0	0	0	0	0	0	0	0	No
473	30.3863	1	0	40	0	0	0	0	3090	0	0	0	0	0	0	0	0	0	0	0	7	429	0	0	0	0	0	0	0	0	0	0	0	No
474	34.5562	1	0	39	0	0	0	0	2890	0	0	0	0	0	0	0	0	0	0	0	4	514	0	0	0	0	0	0	0	0	0	0	0	No
475	32.8877	1	0	39	0	0	0	0	3140	0	0	0	0	0	0	0	0	0	0	0	3	641	0	0	0	0	0	0	0	0	0	0	0	No
476	27.4959	1	0	41	0	0	0	0	3720	0	0	0	0	0	0	0	0	0	0	0	3	590	0	0	0	0	0	0	0	0	0	0	0	No
477	34.2685	1	0	39	0	0	0	0	3265	0	0	0	0	0	0	0	0	0	0	0	4	1020	0	0	0	0	0	0	0	0	0	0	0	No
478	36.4	1	1	40	0	0	0	0	3775	0	0	0	0	0	0	0	0	0	0	0	3	202	1	1	0	0	0	0	0	0	0	0	0	No
479	35.7178	1	0	40	0	0	0	0	3010	0	0	0	0	0	0	0	0	0	0	0	7	960	0	0	0	0	0	0	0	0	0	0	0	No
480	28.1178	1	0	40	0	0	0	0	3770	0	0	0	0	0	0	0	0	0	0	0	3	140	0	0	0	0	0	0	0	0	0	0	0	No
481	34.0877	1	0	40	0	0	0	0	3010	0	0	0	0	0	0	0	0	0	0	0	4	1086	0	0	0	0	0	0	0	0	0	0	0	No
482	34.6301	1	1	39	0	0	0	0	2820	0	0	0	0	0	0	0	0	0	0	0	2	2340	0	0	0	0	0	0	0	0	0	0	0	No
483	33.0822	1	0	40	0	0	0	0	3440	0	0	0	0	0	0	0	0	0	0	0	4	420	0	0	0	0	0	0	0	0	0	0	0	No
484	31.6164	1	0	39	0	0	0	0	3840	0	0	0	0	0	0	0	0	0	0	0	3	781	0	0	0	0	0	0	0	0	0	0	1	No
485	26.9479	1	1	39	0	0	0	0	3420	0	0	0	0	0	0	0	0	0	0	0	5	1085	0	0	0	0	0	0	0	0	0	0	0	No
486	38.3726	1	0	39	0	0	0	0	3010	0	0	0	0	0	0	0	0	0	0	0	3	1581	0	0	0	0	0	0	0	0	0	0	1	No
487	39.9753	1	0	40	0	0	0	0	2915	0	0	0	0	0	0	0	0	0	0	0	5	1310	0	0	0	0	0	0	0	0	0	0	0	No
488	36.0521	1	0	39	0	0	1	3	3150	0	0	0	0	0	0	0	0	0	0	0	4	1105	0	0	0	0	0	0	0	0	0	0	0	No
489	32.0932	1	1	39	0	0	0	0	3440	0	0	0	0	0	0	0	0	0	0	0	4	1260	0	0	0	0	0	0	0	0	0	0	0	No
490	31.6932	1	0	41	0	0	0	0	2620	0	0	0	0	0	0	0	0	0	0	0	4	1140	0	0	0	0	0	0	0	0	0	0	0	No
491	34.1041	1	1	41	0	0	0	0	3240	0	0	0	0	0	0	0	0	0	0	0	3	1320	0	0	0	0	0	0	0	0	0	0	0	No
492	31.4603	1	0	40	0	0	0	0	3090	0	0	0	0	0	0	0	0	0	0	0	4	720	0	0	0	0	0	0	0	0	0	0	0	No
493	34.9315	1	0	40	0	0	2	3	4515	0	0	0	0	0	0	0	0	0	0	0	7	759	0	0	0	0	0	0	0	0	0	0	1	No
494	32.1479	1	0	40	0	0	0	0	3260	0	0	0	0	0	0	0	0	0	0	0	4	4111	0	0	0	0	0	0	0	0	0	0	0	No
495	36.8658	1	0	39	0	0	0	0	3330	0	0	0	0	0	0	0	0	0	0	0	3	393	0	0	0	0	0	0	0	0	0	0	0	No
496	36.8082	1	0	40	0	0	2	3	3530	0	0	0	0	0	0	0	0	0	0	0	5	1500	0	0	0	0	0	0	0	0	0	0	0	No
497	39.4164	1	0	41	0	0	2	3	3310	0	0	0	0	0	0	0	0	0	0	1	4	603	1	0	0	0	0	0	0	0	0	0	1	No
498	37.6164	1	0	39	0	0	1	2	3020	0	0	0	0	0	0	0	0	0	0	0	4	174	0	0	0	0	0	0	0	0	0	0	0	No
499	41.5836	1	1	39	0	0	0	0	3570	0	0	0	0	0	0	0	0	0	0	1	5	1702	0	0	0	0	0	0	0	0	0	0	1	No
500	24.7507	1	0	39	0	0	0	0	2750	0	0	0	0	0	0	1	0	0	0	0	3	466	0	0	0	0	0	0	0	0	0	0	0	No
501	34.0986	1	0	39	0	0	0	0	3650	0	0	0	0	0	0	0	0	0	0	0	4	1140	0	0	0	0	0	0	0	0	0	0	0	No
502	35.8685	1	0	39	0	0	0	0	3380	0	0	0	0	0	0	0	0	0	0	0	4	905	0	0	0	0	0	0	0	0	0	0	1	No
503	32.7534	1	0	39	0	0	0	0	3250	0	0	0	0	0	0	0	0	0	0	1	6	526	0	0	0	0	0	0	0	0	0	0	1	No
504	34.5863	1	0	40	0	0	2	1	3785	0	0	0	0	0	0	0	0	0	0	0	4	1040	0	0	0	0	0	0	0	0	0	0	1	No
505	38.0685	1	0	40	1	1	0	0	3400	0	0	0	0	0	0	0	0	0	0	1	4	476	0	0	0	0	0	0	0	0	0	0	1	7
506	38.9534	0	0	39	1	0	0	0	2710	0	0	0	0	0	0	0	0	0	0	0	3	1020	0	0	0	0	0	0	0	0	0	0	0	7
507	34.9452	1	1	41	1	1	0	0	3380	0	0	0	0	0	0	0	0	0	0	0	4	840	0	0	0	0	0	0	0	0	0	0	0	7
508	31.9041	1	1	40	1	0	2	5	3665	0	0	0	0	0	0	0	0	0	0	0	4	2055	0	0	0	0	0	0	0	0	0	0	1	7
509	34.7178	1	0	40	1	0	0	0	3200	0	0	0	0	0	0	0	0	0	0	0	9	1800	0	0	0	1	0	0	0	0	0	0	0	7
510	28.0795	1	0	38	0	0	1	3	2760	0	0	0	0	0	0	0	0	0	0	0	7	1800	0	0	0	0	0	0	0	0	0	0	0	No
511	31.5836	1	0	38	0	0	1	2	3045	0	0	0	0	0	0	0	0	0	0	0	4	2331	0	0	0	0	0	0	0	0	0	0	1	No
512	26.4	0	0	38	0	0	0	0	3630	0	0	0	0	0	0	0	0	0	0	0	3	2455	0	0	0	0	0	0	0	0	0	0	1	No
513	38.726	1	1	38	0	0	0	0	2970	0	0	0	0	0	0	0	0	0	0	0	2	3625	0	0	0	0	0	0	0	0	0	0	1	No
514	36.4932	1	0	38	0	0	0	0	3560	0	0	0	0	0	0	0	0	0	0	0	4	3414	0	0	0	0	0	0	0	0	0	0	0	No
515	39.2411	1	0	38	0	0	2	2	3265	0	0	0	0	0	0	0	0	0	0	0	6	1740	0	0	0	0	0	0	0	0	0	0	0	No
516	27.4849	0	1	38	0	0	0	0	3030	0	0	0	0	0	0	0	0	0	0	0	8	860	0	0	0	0	0	0	0	0	0	0	0	No
517	36.6493	1	0	38	0	0	0	0	3000	0	0	0	0	0	0	0	0	0	0	0	3	2197	0	0	0	0	0	0	0	0	0	0	1	No
518	35.1342	1	1	38	0	0	0	0	3250	0	0	0	0	0	0	0	0	0	0	0	4	318	0	0	0	0	0	0	0	0	0	0	0	No
519	31.9452	1	0	38	0	0	0	0	2970	0	0	0	0	0	0	0	0	0	0	0	4	495	0	0	0	0	0	0	0	0	0	0	0	No
520	34.5918	1	1	38	0	0	0	0	2980	0	0	0	0	0	0	0	0	0	0	0	5	685	0	0	0	0	0	0	0	0	0	0	0	No
521	27.1288	1	1	38	0	0	0	0	3360	0	0	0	0	0	0	0	0	0	0	0	4	2216	0	0	0	0	0	0	0	0	0	0	0	No
522	39.3589	1	0	38	0	0	0	0	3360	0	0	0	0	0	0	0	0	0	0	0	3	1200	0	0	0	0	0	0	0	0	0	0	0	No
523	25.3452	1	0	38	0	0	0	0	2900	0	0	0	0	0	0	0	0	0	0	0	4	2260	0	0	0	0	0	0	0	0	0	0	0	No
524	34.6493	1	0	38	0	0	0	0	3280	0	0	0	0	0	0	0	0	0	0	0	4	459	0	0	0	0	0	0	0	0	0	0	0	No
525	28.126	1	1	38	0	0	0	0	3690	0	0	0	0	0	0	0	0	0	0	0	3	1176	0	0	0	0	0	0	0	0	0	0	0	No
526	34.6164	1	0	38	0	0	0	0	3080	0	0	0	0	0	0	0	0	0	0	0	4	1160	0	0	0	0	0	0	0	0	0	0	0	No
527	39.5205	1	0	38	0	0	0	0	2700	0	0	0	0	0	0	0	0	0	0	0	3	720	0	0	0	0	0	0	0	0	0	0	1	No
528	28.5397	1	1	39	0	0	0	0	3520	0	0	0	0	0	0	0	0	0	0	0	4	548	0	0	0	0	0	0	0	0	0	0	0	No
529	24.4274	0	0	38	0	0	1	2	2880	0	0	1	0	0	0	0	0	0	0	0	4	525	0	0	0	0	0	0	0	0	0	0	0	No
530	38.7205	1	1	38	0	0	1	3	2420	0	0	0	0	0	0	0	0	0	0	0	5	1916	0	0	0	0	0	0	0	0	0	0	1	No
531	30.9151	1	1	38	0	0	2	3	2680	0	0	0	0	0	0	0	0	0	0	0	4	265	0	0	0	0	0	0	0	0	0	0	0	No
532	21.1123	0	1	38	0	0	1	2	3070	0	0	0	0	0	0	0	0	0	0	0	4	363	0	0	0	0	0	0	0	0	0	0	1	No
533	29.7123	1	0	38	0	0	0	0	3370	0	0	0	0	0	0	0	0	0	0	0	3	1801	0	0	0	0	0	0	0	0	0	0	0	No
534	32.4192	1	1	38	0	0	0	0	3230	0	0	0	0	0	0	0	0	0	0	0	2	448	0	0	0	0	0	0	0	0	0	0	0	No
535	30.6658	0	1	38	0	0	0	0	3400	0	0	0	0	0	0	0	0	0	0	0	4	2056	0	0	0	0	0	0	0	0	0	0	0	No
536	23.4822	1	1	38	0	0	0	0	3130	0	0	0	0	0	0	0	0	0	0	0	5	1157	0	0	0	0	0	0	0	0	0	0	0	No
537	34.6658	1	1	38	0	0	0	0	2600	0	0	0	0	0	0	0	0	0	0	0	3	992	0	0	0	0	0	0	0	0	0	0	0	No
538	43.1479	1	0	38	0	0	2	5	2600	0	0	0	0	0	0	0	0	0	0	0	4	600	0	0	0	0	0	0	0	0	0	0	0	No
539	36.2849	1	0	39	0	0	1	2	3380	0	0	0	0	0	0	0	0	0	0	0	4	1908	1	1	1	0	0	0	0	0	0	0	0	No
540	36.0082	0	0	38	0	0	0	0	3180	0	0	0	0	0	0	0	0	0	0	0	3	1680	0	0	0	0	0	0	0	0	0	0	0	No
541	30.6137	1	0	38	0	0	0	0	3200	0	0	0	0	0	0	0	0	0	0	0	4	1151	0	0	0	0	0	0	0	0	0	0	0	No
542	34.2	1	1	38	0	0	0	0	3250	0	0	0	0	0	0	0	0	0	0	0	3	2955	0	0	0	0	0	0	0	0	0	0	0	No
543	34.5836	1	0	38	0	0	0	0	3430	0	0	0	0	0	0	0	0	0	0	0	4	752	0	0	0	0	0	0	0	0	0	0	1	No
544	34.3233	1	0	38	0	0	0	0	3500	0	0	0	0	0	0	0	0	0	0	0	4	850	0	0	0	0	0	0	0	0	0	0	0	No
545	30.6685	1	0	38	0	0	0	0	3390	0	0	0	0	0	0	0	0	0	0	0	4	1096	0	0	0	0	0	0	0	0	0	0	0	No
546	38.6438	1	0	38	0	0	0	0	3040	0	0	0	0	0	0	0	0	0	0	0	2	2171	0	0	0	0	0	0	0	0	0	0	0	No
547	41.2658	1	0	38	0	0	1	2	2895	0	0	0	0	0	0	0	0	0	0	0	4	1023	0	0	0	0	0	0	0	0	0	0	0	No
548	35.0795	1	0	38	0	0	0	0	2640	0	0	0	0	0	0	0	0	0	0	0	3	540	0	0	0	0	0	0	0	0	0	0	0	No
549	43.6548	1	0	38	0	0	0	0	2730	0	0	0	0	0	0	0	0	0	0	0	3	470	0	0	0	0	0	0	0	0	0	0	0	No
550	42.8493	1	0	38	0	0	0	0	2890	0	0	0	0	0	0	0	0	0	0	0	3	411	0	0	0	0	0	0	0	0	0	0	1	No
551	31.8384	1	0	38	0	0	0	0	3480	0	0	1	0	0	0	0	0	0	0	0	4	854	0	1	1	0	0	0	0	0	0	0	0	No
552	34.7342	0	1	38	0	0	0	0	2860	0	0	0	0	0	0	0	0	0	0	0	4	720	0	0	0	0	0	0	0	0	0	0	0	No
553	40.1562	1	0	38	0	0	0	0	3750	0	0	0	0	0	0	0	0	0	0	0	3	1645	0	0	0	0	0	0	0	0	0	0	0	No
554	30.5534	1	1	38	0	0	0	0	3430	0	0	0	0	0	0	0	0	0	0	0	4	4080	0	0	0	0	0	0	0	0	0	0	0	No
555	29.3123	1	0	38	0	0	1	2	2835	0	0	0	0	0	0	0	0	0	0	0	9	745	0	0	0	1	0	0	0	0	0	0	0	No
556	29.9671	1	0	38	0	0	0	0	2630	0	0	0	0	0	0	0	0	0	0	0	5	358	0	0	0	0	0	0	0	0	0	0	1	No
557	29.0712	0	0	38	0	0	0	0	3220	0	0	0	0	0	0	0	0	0	0	0	6	587	0	0	0	0	0	0	0	0	0	0	0	No
558	36.1315	1	1	38	0	0	0	0	3380	0	0	0	0	0	0	0	0	0	0	0	4	1145	0	0	0	0	0	0	0	0	0	0	0	No
559	31.2438	1	1	38	0	0	0	0	3325	0	0	0	0	0	0	0	0	0	0	0	3	612	0	0	0	0	0	0	0	0	0	0	0	No
560	35.9616	1	0	38	0	0	0	0	3205	0	0	0	0	0	0	0	0	0	0	0	2	231	0	0	0	0	0	0	0	0	0	0	0	No
561	35.4247	1	1	38	0	0	1	2	3170	0	0	0	0	0	0	0	0	0	0	0	5	820	0	0	0	0	0	0	0	0	0	0	1	No
562	35.2219	1	1	38	0	0	0	0	2700	0	0	0	0	0	0	0	0	0	0	0	3	645	0	0	0	0	0	0	0	0	0	0	0	No
563	30.8795	1	0	38	0	0	0	0	2600	0	0	0	1	0	0	1	0	0	0	0	6	1456	0	0	0	1	0	1	0	0	1	0	0	No
564	31.3863	1	0	38	0	0	0	0	2920	0	0	0	0	0	0	0	0	0	0	0	3	745	0	0	0	0	0	0	0	0	0	0	0	No
565	35.5123	1	1	40	1	0	0	0	3730	0	0	0	0	0	0	0	0	0	0	0	2	761	0	0	0	0	0	0	0	0	0	0	0	3
566	28.0137	1	0	40	1	1	0	0	3200	0	0	0	0	0	0	0	0	0	0	0	5	723	0	0	0	0	0	0	0	0	0	0	0	3
567	30.0932	1	1	40	1	1	0	0	3190	0	0	0	0	0	0	0	0	0	0	0	1	1438	0	0	0	1	0	0	0	0	0	0	0	3
568	33.7205	0	0	40	1	0	0	0	3000	0	0	0	0	0	0	0	0	0	0	0	6	1135	0	0	0	0	0	0	0	0	0	0	0	3
569	31.5315	1	0	40	1	0	0	0	3160	0	0	0	0	0	0	0	0	0	0	0	4	442	0	0	0	0	0	0	0	0	0	0	1	3
570	25.7836	1	0	40	1	0	0	0	3660	0	0	0	0	0	0	0	0	0	0	0	3	2340	0	0	0	0	0	0	0	0	0	0	0	3
571	36.1562	1	0	40	1	0	0	0	3350	0	0	0	0	0	0	0	0	0	0	0	6	1282	0	0	0	0	0	0	0	0	0	0	0	3
572	30.0219	1	0	40	1	0	2	3	3165	0	0	0	0	0	0	0	0	0	0	0	6	876	0	0	0	0	0	0	0	0	0	0	1	3
573	38.7836	1	1	41	1	0	0	0	3560	0	0	0	0	0	0	0	0	0	0	0	4	482	0	0	0	0	0	0	0	0	0	0	0	3
574	36.611	1	1	41	1	0	0	0	3250	0	0	0	0	0	0	0	0	0	0	0	4	2280	0	0	0	0	0	0	0	0	0	0	0	3
575	23.674	1	0	41	1	0	1	2	3660	0	0	1	0	0	0	0	0	0	0	0	21	2160	0	1	1	0	0	0	0	0	0	0	0	3
576	33.7562	1	0	41	1	0	2	5	3785	0	0	0	0	0	0	0	0	0	0	0	5	1022	0	0	0	0	0	0	0	0	0	0	0	3
577	36.3068	1	0	41	1	0	0	0	3700	0	0	0	0	0	0	0	0	0	0	0	4	391	0	0	0	0	0	0	0	0	0	0	0	3
578	32.411	1	0	41	1	0	2	3	3195	0	0	0	0	0	0	0	0	0	0	0	4	810	0	0	0	0	0	0	0	0	0	0	0	3
579	36.0411	1	0	38	1	0	0	0	2880	0	0	0	0	0	0	0	0	0	0	0	5	1620	0	0	0	0	0	0	0	0	0	0	0	3
580	40.6411	1	0	37	1	0	0	0	2820	0	1	0	0	0	0	0	0	0	0	0	6	198	0	0	0	0	0	0	0	0	0	0	0	3
581	32.1644	1	0	37	1	0	1	2	2780	0	1	0	0	0	0	0	0	0	0	0	7	2172	0	0	0	0	0	0	0	0	0	0	0	3
582	40.074	1	0	37	1	0	1	2	3310	0	1	0	0	0	0	0	0	0	0	0	7	2280	0	0	0	0	0	0	0	0	0	0	0	3
583	38.0904	1	0	37	1	0	2	2	2640	0	1	0	0	0	0	0	0	0	0	0	7	768	0	0	0	0	0	0	0	0	0	0	1	3
584	33.0932	1	1	37	1	0	0	0	3000	0	1	0	0	0	0	0	0	0	0	0	4	2280	0	0	0	0	0	0	0	0	0	0	0	3
585	30.5014	1	0	37	1	0	0	0	3050	0	1	0	0	0	0	0	0	0	0	0	3	1720	0	0	0	0	0	0	0	0	0	0	0	3
586	35.8548	0	0	37	1	0	2	1	3305	0	1	0	0	0	0	0	0	0	0	0	7	1151	0	0	0	0	0	0	0	0	0	0	0	3
587	30.0411	1	0	37	1	0	0	0	2850	0	1	0	0	0	0	0	0	0	0	0	4	441	0	0	0	0	0	0	0	0	0	0	0	3
588	30.8384	1	0	38	1	1	0	0	2970	0	1	0	1	0	0	0	0	0	0	0	5	1521	0	0	0	0	0	0	0	0	0	0	0	3
589	28.6082	1	0	38	1	0	1	2	3895	0	1	0	0	0	0	0	0	0	0	0	4	955	0	0	0	0	0	0	0	0	0	0	0	3
590	29.3205	1	0	38	1	0	0	0	3060	0	1	0	0	0	0	0	0	0	0	0	3	2323	1	0	0	0	0	0	0	0	0	0	0	3
591	31.7288	1	0	38	1	1	0	0	2855	0	1	0	0	0	0	0	0	0	0	0	4	300	0	0	0	0	0	0	0	0	0	0	0	3
592	24.0027	1	0	38	1	1	0	0	3620	0	1	0	0	0	0	0	0	0	0	0	6	518	0	0	0	0	0	0	0	0	0	0	0	3
593	45.0521	1	0	38	1	0	0	0	2930	0	1	0	0	0	0	0	0	0	0	0	5	409	0	0	0	0	0	0	0	0	0	0	1	3
594	24.3205	1	0	38	1	0	0	0	2820	0	1	0	0	0	0	0	0	0	0	0	5	841	0	0	0	0	0	0	0	0	0	0	0	3
595	28.9726	1	0	38	1	0	2	1	3400	0	1	0	0	0	0	0	0	0	0	1	9	497	0	0	0	0	0	0	0	0	0	0	1	3
596	31.2603	1	0	38	1	0	0	0	3180	0	1	0	0	0	0	0	0	0	0	0	4	2280	0	0	0	0	0	0	0	0	0	0	0	3
597	31.8137	1	0	38	1	0	0	0	2865	0	1	0	0	0	0	0	0	0	0	0	4	1720	0	0	0	0	0	0	0	0	0	0	0	3
598	35.4219	1	1	38	1	0	0	0	3410	0	1	0	0	0	0	0	0	0	0	0	5	2760	0	0	0	0	0	0	0	0	0	0	0	3
599	24.6438	1	0	38	0	0	0	0	3410	0	1	0	0	0	0	0	0	0	0	0	6	1360	0	0	0	0	0	0	0	0	0	0	0	No
600	26.1178	1	0	38	1	0	0	0	3380	0	1	0	0	0	0	0	0	0	0	0	6	903	0	0	0	0	0	0	0	0	0	0	0	3
601	34.3233	1	0	38	1	0	0	0	3180	0	1	0	0	0	0	0	0	0	0	0	7	1647	0	0	0	0	0	0	0	0	0	0	0	3
602	31.137	1	0	38	1	0	0	0	3620	0	1	0	0	0	0	0	0	0	0	0	4	902	0	0	0	0	0	0	0	0	0	0	0	3
603	31.1808	1	0	38	1	0	0	0	2660	0	1	0	0	0	0	0	0	0	0	0	5	1474	0	0	0	0	0	0	0	0	0	0	1	3
604	29.9068	1	0	39	1	0	0	0	3800	0	1	0	0	0	0	0	0	0	0	0	3	737	0	0	0	0	0	0	0	0	0	0	1	3
605	34.0411	1	0	39	1	0	0	0	3175	0	1	0	0	0	0	0	0	0	0	0	6	1600	0	0	0	0	0	0	0	0	0	0	0	3
606	34.7973	1	0	39	1	0	2	1	3240	0	1	0	0	0	0	0	0	0	0	0	6	1509	0	0	0	0	0	0	0	0	0	0	0	3
607	40.8521	1	0	39	1	1	0	0	3630	0	1	0	0	0	0	0	0	0	0	0	7	536	0	0	0	0	0	0	0	0	0	0	1	3
608	18.537	1	0	39	1	1	0	0	3080	0	1	0	0	0	0	0	0	0	0	0	4	2548	0	0	0	0	0	0	0	0	0	0	1	3
609	32.9699	1	0	39	1	0	1	2	3890	0	1	0	0	0	0	0	0	0	0	0	4	1362	0	0	0	0	0	0	0	0	0	0	0	3
610	38.9973	1	0	39	1	1	1	3	3780	0	1	0	0	0	0	0	0	0	0	0	4	1474	0	0	0	0	0	0	0	0	0	0	1	3
611	35.2548	1	0	39	0	0	0	0	3140	0	1	0	0	0	0	0	0	0	0	0	3	1015	0	0	0	0	0	0	0	0	0	0	0	No
612	43.0247	1	1	39	1	0	0	0	3820	0	0	0	0	0	0	0	0	0	0	0	3	1672	0	0	0	0	0	0	0	0	0	0	0	3
613	38.7671	1	0	39	1	0	0	0	3420	0	1	0	0	0	0	0	0	0	0	0	8	3723	0	0	0	0	0	0	0	0	0	0	1	3
614	38.3178	1	0	39	1	1	0	0	3020	0	0	0	0	0	0	0	0	0	0	0	3	1273	0	0	0	0	0	0	0	0	0	0	0	3
615	31.7507	1	0	39	1	1	2	3	3315	0	1	0	0	0	0	0	0	0	0	0	4	1320	0	0	0	0	0	0	0	0	0	0	0	3
616	39.1616	1	0	39	1	0	2	1	3570	0	1	0	0	0	0	0	0	0	0	0	7	4361	0	0	0	0	0	0	0	0	0	0	0	3
617	26.137	1	1	39	1	0	0	0	3690	0	1	0	0	0	0	0	0	0	0	0	5	2924	0	0	0	0	0	0	0	0	0	0	0	3
618	38.5342	1	1	39	0	0	0	0	4040	0	1	0	0	0	0	0	0	0	0	0	3	1051	0	0	0	0	0	0	0	0	0	0	0	No
619	35.6137	1	0	39	1	0	0	0	3110	0	0	0	0	0	0	0	0	0	0	0	3	1054	0	0	0	0	0	0	0	0	0	0	1	3
620	34.7123	1	1	39	1	0	0	0	3570	0	0	0	0	0	0	0	0	0	0	0	4	1691	0	0	0	0	0	0	0	0	0	0	0	3
621	30.9096	1	0	39	1	0	0	0	2950	0	1	0	0	0	0	0	0	0	0	0	7	6117	0	0	0	0	0	0	0	0	0	0	0	3
622	31.0521	1	0	39	1	0	0	0	3200	0	1	0	0	0	0	0	0	0	0	0	5	2765	0	0	0	0	0	0	0	0	0	0	0	3
623	26.5726	1	0	39	1	0	0	0	3150	0	1	0	0	0	0	0	0	0	0	0	3	745	0	0	0	0	0	0	0	0	0	0	0	3
624	31.9014	1	0	39	1	0	0	0	2970	0	1	0	0	0	0	0	0	0	0	0	4	1954	0	0	0	0	0	0	0	0	0	0	0	3
625	37.0247	1	0	39	1	0	0	0	2610	0	0	0	0	0	0	0	0	0	0	0	5	1901	0	0	0	0	0	0	0	0	0	0	0	3
626	36.3178	1	1	39	1	0	0	0	3350	0	1	0	0	0	0	0	0	0	0	0	4	2484	0	0	0	0	0	0	0	0	0	0	0	3
627	37.0219	1	0	39	1	0	2	3	3130	0	1	0	0	0	0	0	0	0	0	0	18	1240	0	0	0	0	0	0	0	0	0	0	1	3
628	30.7644	1	1	39	1	0	0	0	3200	0	1	0	0	0	0	0	0	0	0	0	4	1371	0	0	0	0	0	0	0	0	0	0	0	3
629	32.5342	1	0	39	1	0	2	3	3015	0	0	0	0	0	0	0	0	0	0	0	7	2045	0	0	1	0	0	0	0	1	1	0	0	3
630	33.4521	1	0	39	1	0	2	3	3440	0	1	0	0	0	0	0	0	0	0	0	5	1492	0	0	1	0	0	0	0	0	0	0	0	3
631	29.6712	1	0	39	1	1	1	3	2305	0	1	0	0	0	0	0	0	0	0	0	5	2170	0	0	0	0	0	0	0	0	0	0	0	3
632	33.4575	1	0	40	1	0	2	3	3195	0	1	0	0	0	0	0	0	0	0	0	4	1312	0	0	0	0	0	1	0	1	1	0	0	3
633	35.0411	0	1	40	1	0	2	1	4010	0	1	0	1	0	0	0	0	0	0	0	5	1794	0	0	0	0	0	0	0	0	0	0	1	3
634	37.5918	1	0	40	1	0	0	0	3250	0	1	0	0	0	0	0	0	0	0	0	7	2514	0	0	0	0	0	0	0	0	0	0	0	3
635	25.2192	1	0	40	1	0	0	0	3555	0	1	0	0	0	0	0	0	0	0	0	8	3630	0	0	0	0	0	0	0	0	0	0	0	3
636	39.7315	1	1	40	1	0	0	0	3300	0	1	0	0	0	0	0	0	0	0	0	3	1423	0	0	0	0	0	0	0	0	0	0	0	7
637	32.8219	1	0	40	1	0	0	0	2960	0	1	0	0	0	0	0	0	0	0	0	4	2453	0	0	0	0	0	0	0	0	0	0	0	3
638	36.0219	1	1	40	1	1	0	0	3100	0	1	0	0	0	0	0	0	0	0	0	5	3185	0	0	0	0	0	0	0	0	0	0	0	3
639	20.463	0	0	40	1	0	2	3	3475	0	1	0	0	0	0	0	0	0	0	0	16	3226	0	0	0	0	0	0	0	0	0	0	1	3
640	31.2849	1	0	40	1	1	0	0	3230	0	1	0	0	0	0	0	0	0	0	0	6	1920	0	0	0	0	0	0	0	0	0	0	0	3
641	28.8411	1	0	40	1	1	0	0	3200	0	1	0	0	0	0	0	0	0	0	0	3	1920	0	0	0	0	0	0	0	0	0	0	0	3
642	36.2274	1	0	40	1	1	0	0	3320	0	1	0	0	0	0	0	0	0	0	0	3	1920	0	0	0	0	0	0	0	0	0	0	0	3
643	34.9945	1	1	39	1	1	0	0	3600	0	0	0	0	0	0	0	0	0	0	0	3	1920	0	0	0	0	0	0	0	0	0	0	0	3
644	34.5452	1	0	39	1	1	0	0	3230	0	1	0	0	0	0	0	0	0	0	0	3	1920	0	0	0	0	0	0	0	0	0	0	0	3
645	38.9973	1	1	39	1	1	0	0	3915	0	1	0	0	0	0	0	0	0	0	0	3	1920	0	0	0	0	0	0	0	0	0	0	0	3
646	37.4904	0	1	39	1	1	0	0	2990	0	0	0	0	0	0	0	0	0	0	0	3	1920	0	0	0	0	0	0	0	0	0	0	0	3
647	27.1973	1	1	39	1	1	0	0	2990	0	1	0	0	0	0	0	0	0	0	0	3	1920	0	0	0	0	0	0	0	0	0	0	0	3
648	32.8904	1	0	39	1	1	0	0	2910	0	0	0	0	0	0	0	0	0	0	0	3	1920	0	0	0	0	0	0	0	0	0	0	0	3
649	33.337	1	0	38	1	1	0	0	2650	0	1	0	0	0	0	0	0	0	0	0	3	1920	0	0	0	0	0	0	0	0	0	0	0	3
650	33.5616	1	0	38	1	1	0	0	2770	0	1	0	0	0	0	0	0	0	0	0	3	1920	0	0	0	0	0	0	0	0	0	0	0	3
651	32.4438	1	1	38	1	1	0	0	2850	0	1	0	0	0	0	0	0	0	0	0	3	1920	0	0	0	0	0	0	0	0	0	0	0	3
652	36.7041	1	0	39.9	1	1	0	0	3290	0	0	0	0	0	0	0	0	0	0	0	3	1920	0	0	0	0	0	0	0	0	0	0	0	3
653	33.9288	1	1	36	1	1	0	0	2640	0	1	0	0	0	0	0	0	0	0	0	3	1920	0	0	0	0	0	0	0	0	0	0	0	3
654	34.3781	1	0	39	1	1	0	0	3440	0	1	0	0	0	0	0	0	0	0	0	3	1920	0	0	0	0	0	0	0	0	0	0	0	3
655	39.8658	1	0	40	1	0	0	0	3010	0	1	0	0	0	0	0	0	0	0	0	3	1920	0	0	0	0	0	0	0	0	0	0	0	3
656	27.937	1	0	40	1	1	0	0	2820	0	0	0	0	0	0	0	0	0	0	0	3	1920	0	0	0	0	0	0	0	0	0	0	0	3
657	36.2192	1	1	40	1	0	0	0	3480	0	0	0	0	0	0	0	0	0	0	0	3	1920	0	0	0	0	0	0	0	0	0	0	0	3
658	32.8986	0	0	40	1	1	0	0	2860	0	1	0	0	0	0	0	0	0	0	0	3	1920	0	0	0	0	0	0	0	0	0	0	0	3
659	34.0493	1	0	40	1	0	0	0	3265	0	0	0	0	0	0	0	0	0	0	0	3	1920	0	0	0	0	0	0	0	0	0	0	0	3
660	31.3425	1	0	40	1	0	0	0	2940	0	1	0	0	0	0	0	0	0	0	0	3	1920	0	0	0	0	0	0	0	0	0	0	0	3
661	25.6685	1	0	39	1	0	0	0	3020	0	1	0	0	0	0	0	0	0	0	0	3	1920	0	0	0	0	0	0	0	0	0	0	0	3
662	32.4548	1	0	39	1	0	2	1	3510	0	0	0	0	0	0	0	0	0	0	0	3	1920	0	0	0	0	0	0	0	0	0	0	0	3
663	40.7068	1	0	39	1	0	0	0	2580	0	1	0	0	0	0	0	0	0	0	0	3	1920	0	0	0	0	0	0	0	0	0	0	0	3
664	33.5151	1	0	38	1	0	0	0	3350	0	1	0	0	0	0	0	0	0	0	0	3	1920	0	0	0	0	0	0	0	0	0	0	0	3
665	34.4055	1	0	38	1	0	0	0	2970	0	1	0	0	0	0	0	0	0	0	0	3	1920	0	0	0	0	0	0	0	0	0	0	0	3
666	24.4137	1	0	38	1	1	1	2	2980	0	1	0	0	0	0	0	0	0	0	0	3	1920	0	0	0	0	0	0	0	0	0	0	0	3
667	25.011	1	0	37	1	0	0	0	2890	0	1	0	0	0	0	0	0	0	0	0	4	1920	0	0	0	0	0	0	0	0	0	0	0	3
668	31.5616	1	0	37	1	0	0	0	2730	0	0	0	0	0	0	0	0	0	0	0	4	1920	0	0	0	0	0	0	0	0	0	0	0	3
669	37.5808	1	0	37	1	0	0	0	3300	0	1	0	0	0	0	0	0	0	0	0	4	1920	0	0	0	0	0	0	0	0	0	0	0	3
670	27.4767	1	0	37	1	0	0	0	2630	0	0	0	0	0	0	0	0	0	0	0	4	1920	0	0	0	0	0	0	0	0	0	0	0	3
671	34.9753	1	1	37	1	0	0	0	2400	0	1	0	0	0	0	0	0	0	0	0	4	1920	0	0	0	0	0	0	0	0	0	0	0	3
672	30.4849	1	0	37	1	0	0	0	2720	0	0	0	0	0	0	0	0	0	0	0	4	1920	0	0	0	0	0	0	0	0	0	0	0	3
673	27.074	1	0	37	1	0	0	0	2840	0	0	0	0	0	0	0	0	0	0	0	4	1920	0	0	0	0	0	0	0	0	0	0	0	3
674	30.0219	1	1	37	1	0	0	0	2900	0	1	0	0	0	0	0	0	0	0	0	4	1920	0	0	0	0	0	0	0	0	0	0	0	3
675	32.2411	1	0	41	1	0	0	0	3080	0	1	0	0	0	0	0	0	0	0	0	4	1920	0	0	0	0	0	0	0	0	0	0	0	3
676	33.0795	1	0	41	1	1	0	0	3170	0	1	0	0	0	0	0	0	0	0	0	4	1920	0	0	0	0	0	0	0	0	0	0	0	3
677	28.8384	1	0	41	1	0	2	3	2815	0	1	0	0	0	0	0	0	0	0	0	4	1920	0	0	0	0	0	0	0	0	0	0	0	3
678	38.4055	1	0	40	1	0	2	3	2550	0	1	0	0	0	0	0	0	0	0	0	4	1920	0	0	0	0	0	0	0	0	0	0	0	3
679	30.274	1	0	40	1	0	0	0	3730	0	1	0	0	0	0	0	0	0	0	0	4	1920	0	0	0	0	0	0	0	0	0	0	0	3
680	31.4356	1	0	40	1	0	0	0	3160	0	0	0	0	0	0	0	0	0	0	0	4	1920	0	0	0	0	0	0	0	0	0	0	0	3
681	30.7534	1	0	40	1	0	0	0	2810	0	0	0	0	0	0	0	0	0	0	0	4	1920	0	0	0	0	0	0	0	0	0	0	0	3
682	34.2438	1	0	40	1	0	0	0	3570	0	1	0	0	0	0	0	0	0	0	0	4	1920	0	0	0	0	0	0	0	0	0	0	0	3
683	37.2384	1	0	40	1	1	0	0	2810	0	0	0	0	0	0	0	0	0	0	0	4	1920	0	0	0	0	0	0	0	0	0	0	0	3
684	30.1562	0	0	40	1	0	0	0	3200	0	1	0	0	0	0	0	0	0	0	0	4	1920	0	0	0	0	0	0	0	0	0	0	0	3
685	33.6712	1	0	39	1	0	0	0	2790	0	1	0	0	0	0	0	0	0	0	0	4	1920	0	0	0	0	0	0	0	0	0	0	0	3
686	33.9288	1	0	39	1	0	1	3	3530	0	1	0	0	0	0	0	0	0	0	0	4	1920	0	0	0	0	0	0	0	0	0	0	0	3
687	31.8521	1	0	39	1	0	0	0	3040	0	1	0	0	0	0	0	0	0	0	0	4	1920	0	0	0	0	0	0	0	0	0	0	0	3
688	29.9616	1	0	38	1	0	2	3	3020	0	0	0	0	0	0	0	0	0	0	0	4	1920	0	0	0	0	0	0	0	0	0	0	0	3
689	36.0301	1	0	38	1	0	0	0	3200	0	1	0	0	0	0	0	0	0	0	0	4	1920	0	0	0	0	0	0	0	0	0	0	0	3
690	36.0466	1	0	38	1	0	0	0	2780	0	0	0	0	0	0	0	0	0	0	0	4	1920	0	0	0	0	0	0	0	0	0	0	0	3
691	36.2247	1	0	37	1	0	0	0	3490	0	0	0	0	0	0	0	0	0	0	0	4	1920	0	0	0	0	0	0	0	0	0	0	0	3
692	36.8301	1	0	41	1	0	0	0	3200	0	0	0	0	0	0	0	0	0	0	0	4	1920	0	0	0	0	0	0	0	0	0	0	1	3
693	35.6685	1	0	40	1	0	0	0	3490	0	0	0	0	0	0	0	0	0	0	0	4	1920	0	0	0	0	0	0	0	0	0	0	1	3
694	35.0329	1	0	39	1	1	0	0	3220	0	1	0	0	0	0	0	0	0	0	0	4	1920	0	0	0	0	0	0	0	0	0	0	1	3
695	33.7644	1	0	39	1	0	0	0	3670	0	1	0	0	0	0	0	0	0	0	0	4	1920	0	0	0	0	0	0	0	0	0	0	1	3
696	34.1014	0	0	38	1	0	0	0	2970	0	1	0	0	0	0	0	0	0	0	0	4	1920	0	0	0	0	0	0	0	0	0	0	1	3
697	38.1151	1	0	38	1	0	2	2	3060	0	1	0	0	0	0	0	0	0	0	0	4	1920	0	0	0	0	0	0	0	0	0	0	1	3
698	32.4548	1	0	38	1	0	0	0	3070	0	1	0	0	0	0	0	0	0	0	0	4	1920	0	0	0	0	0	0	0	0	0	0	1	3
699	32.1808	1	0	40	1	0	0	0	3150	0	0	0	0	0	0	0	0	0	0	0	4	1920	0	0	0	0	0	0	0	0	0	0	1	3
700	33.5644	1	0	40	1	1	0	0	3330	0	1	0	0	0	0	0	0	0	0	0	4	1920	0	0	0	0	0	0	0	0	0	0	1	3
701	23.6603	0	1	39	1	1	2	5	3300	0	1	0	0	0	0	0	0	0	0	0	4	1920	0	0	0	0	0	0	0	0	0	0	1	3
702	35.6082	1	0	39	1	0	2	3	3575	0	1	0	0	0	0	0	0	0	0	0	4	1920	0	0	0	0	0	0	0	0	0	0	1	3
703	37.4849	1	0	38	1	0	0	0	3000	0	1	0	0	0	0	0	0	0	0	0	4	1920	0	0	0	1	0	0	0	0	0	0	1	3
704	39.5671	1	0	38	1	0	1	2	3510	0	0	0	0	0	0	0	0	0	0	0	4	1920	0	0	0	0	0	0	0	0	0	0	1	3
705	31.0137	1	0	39	1	1	2	5	3125	0	1	0	0	0	0	0	0	0	0	0	4	1920	0	0	0	0	0	0	0	0	0	0	1	3
706	38.0877	1	0	40	1	1	2	6	3130	0	1	0	1	0	0	0	0	0	0	0	4	1920	0	0	0	0	0	0	0	0	0	0	1	3
707	39.3178	1	0	39	1	0	0	0	3200	0	0	0	0	0	0	0	0	0	0	0	4	1920	0	0	0	0	0	0	0	0	0	0	1	3
708	32.6575	1	1	39	1	0	0	0	3580	0	1	0	0	0	0	1	0	0	0	0	4	1920	0	0	0	0	0	0	0	0	0	0	0	3
709	31.1699	1	1	38	1	0	0	0	3330	0	1	0	0	0	0	1	0	0	0	0	4	1920	0	0	0	0	0	0	0	0	0	0	0	3
710	31.4685	1	0	41	1	0	0	0	2970	0	1	0	0	0	0	1	0	0	0	0	4	1920	0	0	0	0	0	0	0	0	0	0	0	3
711	36.8	1	0	40	1	0	0	0	3015	0	1	0	0	0	0	1	0	0	0	0	4	1920	0	0	0	0	0	0	0	0	0	0	0	3
712	41.789	1	0	39	1	1	2	3	3855	0	1	0	1	0	0	1	0	0	0	0	4	1920	0	0	0	0	0	0	0	0	0	0	1	3
713	33.4712	1	0	39	1	0	2	1	2920	0	0	0	0	0	0	1	0	0	0	0	4	1920	0	0	0	0	0	0	0	0	0	0	1	3
714	34.9068	1	0	41	1	0	0	0	3025	0	1	0	0	0	0	1	0	0	0	0	4	1920	0	0	0	0	0	0	0	0	0	0	1	3
715	34.3315	1	1	38	1	1	0	0	3850	0	1	0	0	0	0	0	0	0	0	0	4	1920	0	0	0	0	0	0	0	0	0	0	1	3
716	9.13699	1	0	40	0	0	0	0	2800	0	1	0	0	0	0	0	0	0	0	0	3	1000	0	0	0	0	0	0	0	0	0	0	0	No
717	30.9616	1	0	40	0	0	0	0	2820	0	1	0	0	0	0	0	0	0	0	0	3	1006	0	0	0	0	0	0	0	0	0	0	0	No
718	29.4082	1	0	40	0	0	0	0	3980	0	1	0	0	0	0	0	0	0	0	0	3	1020	0	0	0	0	0	0	0	0	0	0	0	No
719	34.4575	1	0	40	0	0	0	0	2920	0	1	0	0	0	0	0	0	0	0	0	3	1056	0	0	0	0	0	0	0	0	0	0	0	No
720	32.9753	1	1	40	0	0	0	0	3190	0	1	0	0	0	0	0	0	0	0	0	3	1058	0	0	0	0	0	0	0	0	0	0	0	No
721	38.1918	1	0	40	0	0	1	2	3425	0	1	0	0	0	0	0	0	0	0	0	3	1070	0	0	0	0	0	0	0	0	0	0	0	No
722	33.6575	1	1	40	0	0	0	0	2700	0	1	0	0	0	0	0	0	0	0	0	3	1076	0	0	0	0	0	0	0	0	0	0	0	No
723	34.6575	1	0	40	0	0	0	0	3490	0	1	0	0	0	0	0	0	0	0	0	3	1080	0	0	0	0	0	0	0	0	0	0	0	No
724	41.537	1	0	40	0	0	0	0	3070	0	1	0	0	0	0	0	0	0	0	0	3	1090	0	0	0	0	0	0	0	0	0	0	0	No
725	30.3205	1	1	40	0	0	0	0	4140	0	1	0	0	0	0	0	0	0	0	0	3	1110	0	0	0	0	0	0	0	0	0	0	0	No
726	35.1068	1	0	40	0	0	1	2	2880	0	0	0	0	0	0	0	0	0	0	0	3	1145	0	0	0	0	0	0	0	0	0	0	0	No
727	35.8548	1	1	39	0	0	0	0	3650	0	1	0	0	0	0	0	0	0	0	0	3	1150	0	0	0	0	0	0	0	0	0	0	0	No
728	21.6274	1	0	39	0	0	0	0	2975	0	1	0	0	0	0	0	0	0	0	0	3	1161	0	0	0	0	0	0	0	0	0	0	0	No
729	33.6411	1	1	39	0	0	0	0	3420	0	1	0	0	0	0	0	0	0	0	0	3	1274	0	0	0	0	0	0	0	0	0	0	0	No
730	31.7562	0	1	39	0	0	0	0	3230	0	0	0	0	0	0	0	0	0	0	0	3	1360	0	0	0	0	0	0	0	0	0	0	0	No
731	29.1616	1	0	39	0	0	0	0	3430	0	1	0	0	0	0	0	0	0	0	0	3	1396	0	0	0	0	0	0	0	0	0	0	0	No
732	28.3616	0	1	39	0	0	0	0	3350	0	1	0	0	0	0	0	0	0	0	0	3	1398	0	0	0	0	0	0	0	0	0	0	0	No
733	34.2658	1	1	39	0	0	0	0	2535	0	1	0	0	0	0	0	0	0	0	0	3	1425	0	0	0	0	0	0	0	0	0	0	0	No
734	27.0356	1	1	39	0	0	0	0	3400	0	1	0	0	0	0	0	0	0	0	0	3	1438	0	0	0	0	0	0	0	0	0	0	0	No
735	33.074	1	1	39	0	0	0	0	3420	0	1	0	0	0	0	0	0	0	0	0	3	1528	0	0	0	0	0	0	0	0	0	0	0	No
736	38.4822	1	0	39	0	0	0	0	3060	0	1	0	0	0	0	0	0	0	0	0	3	1548	0	0	0	0	0	0	0	0	0	0	0	No
737	37.5671	1	1	39	0	0	0	0	2860	0	1	0	0	0	0	0	0	0	0	0	3	1591	0	0	0	0	0	0	0	0	0	0	0	No
738	39.8521	1	1	39	0	0	0	0	3120	0	1	0	0	0	0	0	0	0	0	0	3	1600	0	0	0	0	0	0	0	0	0	0	0	No
739	34.0027	1	0	38	0	0	0	0	3130	0	0	0	0	0	0	0	0	0	0	0	3	1616	0	0	0	0	0	0	0	0	0	0	0	No
740	39.3425	1	1	38	0	0	0	0	2720	0	0	0	0	0	0	0	0	0	0	0	3	1629	0	0	0	0	0	0	0	0	0	0	0	No
741	30.8767	1	0	38	0	0	0	0	3330	0	1	0	0	0	0	0	0	0	0	0	3	1673	0	0	0	0	0	0	0	0	0	0	0	No
742	28.6603	0	0	38	0	0	0	0	2750	0	1	0	0	0	0	0	0	0	0	0	3	1000	0	0	0	0	0	0	0	0	0	0	0	No
743	38.6466	1	0	38	0	0	0	0	3200	0	0	0	0	0	0	0	0	0	0	0	3	1006	0	0	0	0	0	0	0	0	0	0	0	No
744	19.7397	0	1	38	0	0	0	0	3030	0	1	0	0	0	0	0	0	0	0	0	3	1056	0	0	0	0	0	0	0	0	0	0	0	No
745	40.9507	1	0	38	0	0	2	3	2390	0	0	0	0	0	0	0	0	0	0	0	3	1058	0	0	0	0	0	0	0	0	0	0	0	No
746	29.6164	0	1	38	0	0	0	0	3140	0	0	0	0	0	0	0	0	0	0	0	3	1070	0	0	0	0	0	0	0	0	0	0	0	No
747	31.5863	1	0	38	0	0	0	0	3080	0	0	0	0	0	0	0	0	0	0	0	3	1076	0	0	0	0	0	0	0	0	0	0	0	No
748	43.2603	1	0	37	0	0	0	0	3420	0	1	0	0	0	0	0	0	0	0	0	3	1080	0	0	0	0	0	0	0	0	0	0	0	No
749	31.5205	1	0	37	0	0	0	0	2635	0	1	0	0	0	0	0	0	0	0	0	3	1090	0	0	0	0	0	0	0	0	0	0	0	No
750	18.9616	1	0	37	0	0	0	0	2715	0	1	0	0	0	0	0	0	0	0	0	3	1110	0	0	0	0	0	0	0	0	0	0	0	No
751	28.411	1	0	37	0	0	0	0	3010	0	0	0	0	0	0	0	0	0	0	0	3	1145	1	0	1	0	0	0	0	0	0	0	0	No
752	38.3699	1	0	36	0	0	0	0	2890	0	1	0	0	0	0	0	0	0	0	0	3	1150	0	0	0	0	0	0	0	0	0	0	0	No
753	40.5726	1	1	36	0	0	0	0	2975	0	1	0	0	0	0	0	0	0	0	0	3	1161	0	0	0	0	0	0	0	0	0	0	0	No
754	32.7644	1	0	36	0	0	0	0	2485	0	0	0	0	0	0	0	0	0	0	0	3	1274	0	0	0	0	0	0	0	0	0	0	0	No
755	33.7041	1	0	41	0	0	1	2	3595	0	0	0	0	0	0	0	0	0	0	0	3	1396	0	0	0	0	0	0	0	0	0	0	0	No
756	25.0493	1	0	41	0	0	0	0	3260	0	1	0	0	0	0	0	0	0	0	0	3	1398	0	0	0	0	0	0	0	0	0	0	0	No
757	37.0603	1	1	41	0	0	0	0	3680	0	1	0	0	0	0	0	0	0	0	0	3	1425	0	0	0	0	0	0	0	0	0	0	0	No
758	29.8767	1	0	41	0	0	0	0	3560	0	1	0	0	0	0	0	0	0	0	0	3	1438	0	0	0	0	0	0	0	0	0	0	0	No
759	36.5781	1	0	40	0	0	0	0	3350	0	1	0	0	0	0	0	0	0	0	0	3	1528	0	0	0	0	0	0	0	0	0	0	0	No
760	24.189	1	1	40	0	0	0	0	3370	0	0	0	0	0	0	0	0	0	0	0	3	1548	0	0	0	0	0	0	0	0	0	0	0	No
761	35.5671	1	0	40	0	0	0	0	3075	0	0	0	0	0	0	0	0	0	0	0	3	1591	0	0	0	0	0	0	0	0	0	0	0	No
762	29.0356	1	1	40	0	0	0	0	3270	0	1	0	0	0	0	0	0	0	0	0	3	1600	0	0	0	0	0	0	0	0	0	0	0	No
763	37.3178	1	1	40	0	0	0	0	3615	0	0	0	0	0	0	0	0	0	0	0	3	1616	0	0	0	0	0	0	0	0	0	0	0	No
764	34.4877	1	0	40	0	0	0	0	3100	0	1	0	0	0	0	0	0	0	0	0	3	1629	0	0	0	0	0	0	0	0	0	0	0	No
765	34.2164	1	1	40	0	0	0	0	3270	0	0	0	0	0	0	0	0	0	0	0	3	1673	0	0	0	0	0	0	0	0	0	0	0	No
766	39.0301	1	1	40	0	0	0	0	3090	0	1	0	0	0	0	0	0	0	0	0	3	1600	0	0	0	1	0	1	0	0	1	0	0	No
767	25.3562	1	1	40	0	0	0	0	3580	0	1	0	0	0	0	0	0	0	0	0	3	699	0	0	0	0	0	0	0	0	0	0	0	No
768	30.589	1	1	39	0	0	0	0	3710	0	1	0	0	0	0	0	0	0	0	0	4	1418	0	0	0	0	0	0	0	0	0	0	0	No
769	20.9616	0	0	39	0	0	1	2	3225	0	1	0	0	0	0	0	0	0	0	0	4	1598	0	0	0	0	0	0	0	0	0	0	0	No
770	27.6274	1	0	39	0	0	0	0	3320	0	1	0	0	0	0	0	0	0	0	0	4	2422	0	0	0	0	0	0	0	0	0	0	0	No
771	34.9863	0	1	39	0	0	0	0	3870	0	1	0	0	0	0	0	0	0	0	0	4	1080	0	0	0	0	0	0	0	0	0	0	0	No
772	35.6301	1	0	39	0	0	0	0	3270	0	0	0	0	0	0	0	0	0	0	0	4	739	0	0	0	0	0	0	0	0	0	0	0	No
773	27.1918	0	0	39	0	0	0	0	3320	0	0	0	0	0	0	0	0	0	0	0	3	650	0	0	0	0	0	0	0	0	0	0	0	No
774	38.0767	1	0	39	0	0	0	0	2510	0	1	0	0	0	0	0	0	0	0	0	3	789	0	0	0	0	0	0	0	0	0	0	0	No
775	32.6438	1	0	39	0	0	0	0	3160	0	0	0	0	0	0	0	0	0	0	0	4	1722	0	0	0	0	0	0	0	0	0	0	0	No
776	26.3781	1	0	39	0	0	0	0	3540	0	1	0	0	0	0	0	0	0	0	0	4	1980	0	0	0	0	0	0	0	0	0	0	0	No
777	32.4	0	0	39	0	0	0	0	3340	0	1	0	0	0	0	0	0	0	0	0	3	783	0	0	0	0	0	0	0	0	0	0	0	No
778	31.0712	1	0	39	0	0	0	0	3060	0	1	0	0	0	0	0	0	0	0	0	3	942	0	0	0	0	0	0	0	0	0	0	0	No
779	27.726	1	1	39	0	0	0	0	3340	0	1	0	0	0	0	0	0	0	0	0	3	366	0	0	0	0	0	0	0	0	0	0	0	No
780	40.5616	1	0	39	0	0	1	2	3090	0	0	0	0	0	0	0	0	0	0	0	3	807	0	0	0	0	0	0	0	0	0	0	0	No
781	33.2685	1	0	39	0	0	0	0	3130	0	1	0	0	0	0	0	0	0	0	0	5	2539	0	0	0	0	0	0	0	0	0	0	0	No
782	30.4548	1	0	39	0	0	0	0	2900	0	0	0	0	0	0	0	0	0	0	0	3	864	0	0	0	0	0	0	0	0	0	0	0	No
783	34.1753	1	0	39	0	0	0	0	3660	0	1	0	0	0	0	0	0	0	0	0	3	1753	0	0	0	0	0	0	0	0	0	0	0	No
784	36.5507	1	0	38	0	0	0	0	3010	0	0	0	0	0	0	0	0	0	0	0	5	2555	0	0	1	0	0	0	0	1	1	0	0	No
785	31.0986	1	1	38	0	0	0	0	3800	0	1	0	0	0	0	0	0	0	0	0	3	810	0	0	0	0	0	0	0	0	0	0	0	No
786	34.7342	1	0	38	0	0	0	0	3360	0	0	0	0	0	0	0	0	0	0	0	6	3500	0	0	0	0	0	0	0	0	0	0	0	No
787	24.1178	1	0	38	0	0	0	0	2600	0	0	0	0	0	0	0	0	0	0	0	4	629	0	0	0	0	0	0	0	0	0	0	0	No
788	37.5342	1	0	38	0	0	0	0	3360	0	1	0	0	0	0	0	0	0	0	0	4	352	0	0	0	0	0	0	0	0	0	0	0	No
789	21.7452	1	0	38	0	0	0	0	2930	0	1	0	0	0	0	0	0	0	0	0	4	391	0	0	0	0	0	0	0	0	0	0	0	No
790	36.1973	1	0	38	0	0	0	0	2700	0	1	0	0	0	0	0	0	0	0	0	4	497	0	0	0	0	0	0	0	0	0	0	0	No
791	34.4384	1	0	37	0	0	0	0	3330	0	0	0	0	0	0	0	0	0	0	0	4	805	0	0	0	0	0	0	0	0	0	0	0	No
792	30.389	1	0	37	0	0	0	0	3630	0	1	0	0	0	0	0	0	0	0	0	3	894	0	0	0	0	0	0	0	0	0	0	0	No
793	38.6767	0	1	37	0	0	0	0	2660	0	1	0	0	0	0	0	0	0	0	0	3	998	0	0	0	0	0	0	0	0	0	0	0	No
794	37.8219	1	0	37	0	0	2	1	2755	0	1	0	0	0	0	0	0	0	0	0	3	1123	0	0	0	1	0	0	0	0	1	0	0	No
795	32.5233	1	0	37	0	0	0	0	2550	0	0	0	0	0	0	0	0	0	0	0	3	2380	0	0	0	0	0	0	0	0	0	0	0	No
796	30.9096	1	0	37	0	0	0	0	2920	0	0	0	0	0	0	0	0	0	0	0	3	194	0	0	0	0	0	0	0	0	0	0	0	No
797	39.1534	1	1	37	0	0	0	0	2880	0	1	0	0	0	0	0	0	0	0	0	3	446	0	0	0	0	0	0	0	0	0	0	0	No
798	31.3726	1	0	36	0	0	0	0	2305	0	0	0	0	0	0	0	0	0	0	0	3	545	0	0	0	0	0	0	0	0	0	0	0	No
799	30.1726	0	1	41	0	0	1	3	3685	0	1	0	0	0	0	0	0	0	0	0	3	551	0	0	0	0	0	0	0	0	0	0	0	No
800	33.3315	1	1	41	0	0	0	0	3830	0	1	0	0	0	0	0	0	0	0	0	3	565	0	0	0	0	0	0	0	0	0	0	0	No
801	34.0301	1	0	41	0	0	0	0	3960	0	1	0	0	0	0	0	0	0	0	0	3	591	0	0	0	0	0	0	0	0	0	0	0	No
802	27.3616	1	0	40	0	0	0	0	3440	0	1	0	0	0	0	0	0	0	0	0	3	620	0	0	0	0	0	0	0	0	0	0	0	No
803	34.1671	1	0	40	0	0	1	2	3190	0	1	0	0	0	0	0	0	0	0	0	3	645	0	0	0	0	0	0	0	0	0	0	0	No
804	20.1644	0	0	40	0	0	0	0	3985	0	1	0	0	0	0	0	0	0	0	0	3	646	0	0	0	1	0	1	0	0	1	0	0	No
805	37.7808	1	1	40	0	0	0	0	3465	0	1	0	0	0	0	0	0	0	0	0	3	650	0	0	0	0	0	0	0	0	0	0	0	No
806	30.4986	0	0	40	0	0	0	0	3650	0	1	0	0	0	0	0	0	0	0	0	3	658	0	0	0	0	0	0	0	0	0	0	0	No
807	37.463	1	0	40	0	0	0	0	3410	0	1	0	0	0	0	0	0	0	0	0	3	676	0	0	0	0	0	0	0	0	0	0	0	No
808	26.8849	1	1	40	0	0	0	0	3240	0	0	0	0	0	0	0	0	0	0	0	3	691	0	0	0	0	0	0	0	0	0	0	0	No
809	32.8575	1	0	40	0	0	0	0	3300	0	0	0	0	0	0	0	0	0	0	0	3	815	0	0	0	0	0	0	0	0	0	0	0	No
810	34.7342	1	0	40	0	0	0	0	3670	0	1	0	0	0	0	0	0	0	0	0	3	999	0	0	0	0	0	0	0	0	0	0	0	No
811	36.4685	1	0	40	0	0	0	0	3320	0	1	0	0	0	0	0	0	0	0	0	3	1677	0	0	0	0	0	0	0	0	0	0	0	No
812	37.0356	1	1	40	0	0	0	0	3200	0	1	0	0	0	0	0	0	0	0	0	3	2219	0	0	0	0	0	0	0	0	0	0	0	No
813	37.8904	1	1	40	0	0	1	2	3180	0	1	0	0	0	0	0	0	0	0	0	4	2450	0	0	0	0	0	0	0	0	0	0	0	No
814	36.9973	1	0	40	0	0	2	3	3810	0	1	0	0	0	0	0	0	0	0	0	4	4387	0	0	0	0	0	0	0	0	0	0	0	No
815	31.1233	1	0	40	0	0	2	3	3120	0	0	0	0	0	0	0	0	0	0	0	6	6400	0	0	0	0	0	0	0	0	0	0	0	No
816	24.211	1	0	40	0	0	0	0	3540	0	1	0	0	0	0	0	0	0	0	0	3	1490	0	0	0	0	0	0	0	0	0	0	0	No
817	35.0932	1	0	39	0	0	0	0	3180	0	1	0	0	0	0	0	0	0	0	0	3	1650	0	0	0	0	0	0	0	0	0	0	0	No
818	28.6356	1	1	39	0	0	0	0	2870	0	1	0	0	0	0	0	0	0	0	0	3	2340	0	0	0	0	0	0	0	0	0	0	0	No
819	37.9671	1	0	39	0	0	1	2	3455	0	1	0	0	0	0	0	0	0	0	0	3	652	0	0	0	0	0	0	0	0	0	0	0	No
820	34.5123	0	0	39	0	0	2	3	3145	0	0	0	0	0	0	0	0	0	0	0	3	68	0	0	0	0	0	0	0	0	0	0	0	No
821	32.7123	1	0	39	0	0	1	2	3360	0	0	0	0	0	0	0	0	0	0	0	3	206	0	0	0	0	0	0	0	0	0	0	0	No
822	36.2932	1	0	39	0	0	0	0	3330	0	1	0	0	0	0	0	0	0	0	0	3	280	0	0	0	0	0	0	0	0	0	0	0	No
823	31.8877	1	1	39	0	0	0	0	3730	0	1	0	0	0	0	0	0	0	0	0	3	288	0	0	0	0	0	0	0	0	0	0	0	No
824	34.789	1	0	39	0	0	0	0	3250	0	1	0	0	0	0	0	0	0	0	0	3	294	0	0	0	0	0	0	0	0	0	0	0	No
825	36.0685	1	0	39	0	0	0	0	3360	0	1	0	0	0	0	0	0	0	0	0	3	334	0	0	0	0	0	0	0	0	0	0	0	No
826	31.0219	1	0	39	0	0	0	0	3040	0	1	0	0	0	0	0	0	0	0	0	3	360	0	0	0	0	0	0	0	0	0	0	0	No
827	26.6274	1	0	39	0	0	0	0	3260	0	1	0	0	0	0	0	0	0	0	0	3	379	0	0	0	0	0	0	0	0	0	0	0	No
828	31.5479	1	0	38	0	0	2	5	3285	0	0	0	0	0	0	0	0	0	0	0	3	427	0	0	0	0	0	0	0	0	0	0	0	No
829	30.2027	1	0	38	0	0	0	0	3420	0	0	0	0	0	0	0	0	0	0	0	3	429	0	0	0	0	0	0	0	0	0	0	0	No
830	27.3151	1	0	38	0	0	0	0	2990	0	1	0	0	0	0	0	0	0	0	0	3	442	0	0	0	0	0	0	0	0	0	0	0	No
831	27.4548	1	0	38	0	0	0	0	3030	0	1	0	0	0	0	0	0	0	0	0	3	755	0	0	0	0	0	0	0	0	0	0	0	No
832	36.1425	1	0	38	0	0	2	3	2775	0	1	0	0	0	0	0	0	0	0	0	3	860	0	0	0	0	0	0	0	0	0	0	0	No
833	23.3205	1	0	37	0	0	0	0	3190	0	1	0	0	0	0	0	0	0	0	0	3	1151	0	0	0	0	0	0	0	0	0	0	0	No
834	33.3534	1	0	37	0	0	0	0	2320	0	0	0	0	0	0	0	0	0	0	0	3	1176	0	0	0	0	0	0	0	0	0	0	0	No
835	32.3699	1	0	40	0	0	0	0	3600	0	1	0	0	0	0	0	0	0	0	0	3	1399	0	0	0	0	0	0	0	0	0	0	1	No
836	38.9863	1	0	40	0	0	0	0	3600	0	1	0	0	0	0	0	0	0	0	0	3	1681	0	0	0	0	0	0	0	0	0	0	1	No
837	36.6932	1	0	39	0	0	2	3	3510	0	0	0	0	0	0	0	0	0	0	0	3	2026	0	0	0	0	0	0	0	0	0	0	1	No
838	28.3616	0	0	39	0	0	0	0	2900	0	0	0	0	0	0	0	0	0	0	0	3	2422	0	0	0	0	0	0	0	0	0	0	1	No
839	32.4822	1	0	39	0	0	2	3	3375	0	1	0	0	0	0	0	0	0	0	0	3	3310	0	0	0	0	0	0	0	0	0	0	1	No
840	37.5041	1	1	38	0	0	0	0	3115	0	0	0	0	0	0	0	0	0	0	0	3	4387	0	0	0	0	0	0	0	0	0	0	1	No
841	23.8548	0	0	38	0	0	0	0	3150	0	1	0	0	0	0	0	0	0	0	0	3	1937	0	0	0	0	0	0	0	0	0	0	1	No
842	29.6411	1	0	38	0	0	0	0	3385	0	1	0	0	0	0	0	0	0	0	0	3	2001	0	0	0	0	0	0	0	0	0	0	1	No
843	32.5041	1	0	38	0	0	1	2	3330	0	1	0	0	0	0	0	0	0	0	0	3	174	0	0	0	0	0	0	0	0	0	0	1	No
844	29.0849	1	0	38	0	0	0	0	3015	0	1	0	0	0	0	0	0	0	0	0	3	223	0	0	0	0	0	0	0	0	0	0	1	No
845	37.7507	1	0	38	0	0	0	0	3640	0	1	0	0	0	0	0	0	0	0	0	3	313	0	0	0	0	0	0	0	0	0	0	1	No
846	31.2849	1	0	38	0	0	2	3	3175	0	1	0	0	0	0	0	0	0	0	0	3	318	0	0	0	0	0	0	0	0	0	0	1	No
847	36.3425	0	0	37	0	0	0	0	2950	0	1	0	0	0	0	0	0	0	0	0	3	342	0	0	0	0	0	0	0	0	0	0	1	No
848	21.2493	0	1	37	0	0	1	2	2905	0	1	0	0	0	0	0	0	0	0	0	3	372	0	0	0	0	0	0	0	0	0	0	1	No
849	20.674	1	0	41	0	0	2	6	3800	0	0	0	1	1	0	0	0	0	0	0	3	949	0	0	0	0	0	0	0	0	0	0	1	No
850	30.0877	1	0	41	0	0	0	0	3600	0	1	0	0	0	0	0	0	0	0	0	3	985	0	0	0	0	0	0	0	0	0	0	1	No
851	40.0329	1	0	40	0	0	0	0	3620	0	1	0	0	0	0	0	0	0	0	0	3	1828	0	0	0	0	0	0	0	0	0	0	1	No
852	33.6384	1	0	40	0	0	0	0	3740	0	1	0	0	0	0	0	0	0	0	0	3	1840	0	0	0	0	0	0	0	0	0	0	1	No
853	43.3315	1	1	40	0	0	0	0	3845	0	0	0	0	0	0	0	0	0	0	0	3	1897	0	0	0	0	0	0	0	0	0	0	1	No
854	38.7315	1	0	40	0	0	1	3	3090	0	1	0	1	1	0	0	0	0	0	0	3	1933	1	1	0	0	0	0	0	0	0	0	1	No
855	35.737	1	0	40	0	0	0	0	3260	0	1	0	0	0	0	0	0	0	0	0	4	2631	0	0	0	0	0	0	0	0	0	0	1	No
856	38.3836	1	0	39	0	0	0	0	3620	0	0	0	0	0	0	0	0	0	0	0	4	2678	0	0	0	0	0	0	0	0	0	0	1	No
857	32.7726	1	0	39	0	0	0	0	3060	0	1	0	0	0	0	0	0	0	0	0	4	2892	0	0	0	0	0	0	0	0	0	0	1	No
858	41.4055	1	1	39	0	0	0	0	3900	0	1	0	0	0	0	0	0	0	0	0	4	3270	0	0	0	0	0	0	0	0	0	0	1	No
859	25.7397	0	0	39	0	0	1	2	3525	0	1	0	0	0	0	0	0	0	0	0	4	3376	0	0	0	0	0	0	0	0	0	0	1	No
860	31.7726	0	1	39	0	0	0	0	3630	0	0	0	0	0	0	0	0	0	0	0	4	3466	0	0	0	0	0	0	0	0	0	0	1	No
861	31.1781	1	0	37	0	0	0	0	3020	0	0	0	0	0	0	0	0	0	0	0	4	3558	0	0	0	0	0	0	0	0	0	0	1	No
862	25.8164	1	0	36	0	0	0	0	3000	0	1	0	0	0	0	0	0	0	0	0	4	3670	0	0	0	0	0	0	0	0	0	0	1	No
863	34.9781	1	0	40	0	0	0	0	3320	0	0	0	0	0	0	0	0	0	0	0	4	3745	0	0	0	0	0	0	0	0	0	0	1	No
864	35.6795	1	0	40	0	0	0	0	3650	0	1	0	0	0	0	0	0	0	0	0	4	3868	0	0	0	0	0	0	0	0	0	0	1	No
865	41.6658	1	1	40	0	0	0	0	3550	0	1	0	0	0	0	0	0	0	0	0	4	3900	0	0	0	0	0	0	0	0	0	0	1	No
866	35.274	1	0	40	0	0	0	0	3800	0	0	0	0	0	0	0	0	0	0	0	5	4779	0	0	0	0	0	0	0	0	0	0	1	No
867	29.1671	1	0	40	0	0	0	0	3565	0	1	0	0	0	0	0	0	0	0	0	5	5637	0	0	0	0	0	0	0	0	0	0	1	No
868	33.4274	1	0	39	0	0	0	0	3000	0	1	0	0	0	0	0	0	0	0	0	3	970	0	0	0	0	0	0	0	0	0	0	1	No
869	38.5616	1	1	38	0	0	0	0	3280	0	1	0	0	0	0	0	0	0	0	0	3	1075	0	0	0	0	0	0	0	0	0	0	1	No
870	34.189	1	0	40	0	0	1	2	2920	0	0	0	0	0	0	0	0	0	0	0	3	1119	0	0	0	0	0	0	0	0	0	0	1	No
871	32.8548	1	0	38	0	0	0	0	3340	0	1	0	0	0	0	0	0	0	0	0	3	1780	0	0	0	0	0	0	0	0	0	0	1	No
872	34.4438	0	0	38	0	0	0	0	3330	0	1	0	0	0	0	0	0	0	0	0	3	119	0	0	0	0	0	0	0	0	0	0	1	No
873	36.4411	1	1	38	0	0	0	0	3830	0	1	0	0	0	0	0	0	0	0	0	3	356	0	0	0	0	0	0	0	0	0	0	1	No
874	31.0904	1	0	38	0	0	1	2	3030	0	1	0	0	0	0	0	0	0	0	0	3	682	0	0	0	0	0	0	0	0	0	0	1	No
875	34.1397	1	0	39	0	0	0	0	3650	0	0	0	0	0	0	0	0	0	0	0	3	1097	0	0	0	0	0	0	0	0	0	0	1	No
876	33.7397	1	0	40	0	0	0	0	3290	0	0	0	0	0	0	0	0	0	0	0	3	1148	0	0	0	0	0	0	0	0	0	0	1	No
877	30.3288	1	0	39	0	0	0	0	3320	0	1	0	0	0	0	1	0	0	0	0	3	1616	0	0	0	0	0	0	0	0	0	0	0	No
878	38.1425	1	1	38	0	0	0	0	3370	0	1	0	0	0	0	1	0	0	0	0	3	1629	0	0	0	0	0	0	0	0	0	0	0	No
879	20.5233	0	0	39	0	0	0	0	3360	0	1	0	0	0	0	1	0	0	0	0	3	783	0	0	0	0	0	0	0	0	0	0	1	No
880	35.0603	1	0	38	0	0	0	0	3540	0	0	0	0	0	0	1	0	0	0	1	3	942	0	0	0	0	0	0	0	0	0	0	1	No
881	32.6493	1	0	39.4	0	0	0	0	3220	0	1	0	0	0	0	0	0	0	0	0	3	1920	0	0	0	0	0	0	0	0	0	0	0	No
882	38.3233	1	0	41.2	1	0	2	5	3330	0	1	0	0	0	0	0	0	0	0	0	3	2160	0	0	0	0	0	0	0	0	0	0	1	5
883	33	1	0	37	1	1	0	0	3260	0	1	0	0	0	0	0	0	0	0	0	3	1920	0	0	0	0	0	0	0	0	0	0	1	3
884	33.5	1	0	40.2	1	0	0	0	3250	0	1	0	0	0	0	0	0	0	0	0	3	1920	0	0	0	0	0	0	0	0	0	0	0	3
